# Supplementary material for: Dissecting the influence of Neolithic demic diffusion on Indian Y-chromosome pool through J2-M172 haplogroup
Source: Sci Rep. 2016 Jan 12;6:19157. doi: 10.1038/srep19157 (PMC4709632; doi:10.1038/srep19157)
Supplement: Supplementary Table [file srep19157-s1.xls]

## Sheet: Title_Author
Dissecting the influence of Neolithic demic diffusion on Indian Y-chromosomal pool through J2-M172 haplogroup
Sakshi Singh1, Ashish Singh1, Raja Rajkumar1, Katakam Sampath Kumar1, Subburaj Kadarkarai Samy1, Sheikh Nizamuddin1, Amita Singh1, Shahnawaz Ahmed Sheikh1, Vidya Peddada1, Vinee Khanna1, Pandichelvam Veeraiah1, Aridaman Pandit2, Gyaneshwer Chaubey3, Lalji Singh1,4, Kumarasamy Thangaraj1*
1 CSIR-Centre for Cellular and Molecular Biology, Uppal Road, Hyderabad, India 2 Theoretical Biology and Bioinformatics, Utrecht University, Utrecht, Netherlands 3 Evolutionary Biology Group, Estonian Biocentre, Tartu, Estonia 4 Genome Foundation, Hyderabad, India

## Sheet: TableS1_J_Tree_Freq_world
										M213/ M89
										M429
										M304
								M267
													M172
												M410				M102/M12
											M47	M67	M68	L24		M205	Z1827
														M158			M241
Population	Sample Size	Latitude(N)	Longitude(E)	Language Family	Social Status	Nation/Territory	J*-M304	J1-M267	J2*-M172	J2a*-M410	J2a1a-M47	J2a1b-M67	J2a1c-M68	J2a1h1-M158	J2b*-M102/M12	J2b1-M205	J2b2-M241	Reference
Asur	40	23.4333	84.6833	Austroasiatic	Primitive Tribe	India											77.5	Present Study
Baghel	36	24.53	81.3	Indo-European	Caste	India				2.8								Present Study
Baiga	28	21.8129	80.1838	Indo-European	Primitive Tribe	India											3.6	Present Study
Banjara	33	26.917	75.817	Indo-European	Nomadic Tribes	India				18.2*								Present Study
Bisht	39	30.3165	78.0322	Indo-European	Caste	India				5.1*								Present Study
Buxas	40	29.3702	78.1385	Indo-European	Primitive Tribe	India											15	Present Study
Chenchu	38	16.2985	80.4336	Dravidian	Primitive Tribe	India		2.6		22.9 (11.4*)							17.1	Present Study
Hill Korwa	35	21.2514	81.6296	Austroasiatic	Primitive Tribe	India											2.8	Present Study
Halakki	31	14.7092	74.7805	Dravidian	Tribe	India				6.4								Present Study
Havik	15	14.7092	74.7805	Dravidian	Caste	India				20*								Present Study
Kamboj	41	30.133	77.2878	Indo-European	Caste	India				17 (8.5*)								Present Study
Kashmiri Muslim	36	33.8723	74.9004	Indo-European	Muslim	India				14.6*							4.9	Present Study
Kashmiri Pandit	23	33.27	76.2519	Indo-European	Caste	India		8.7		8.6 (4.3*)							8.7	Present Study
Kathodi	11	20.7837	73.7478	Indo-European	Nomadic Tribes	India				18.2								Present Study
Khatri	71	31.6339793, 27.1766701	74.8722642, 78.00807450000002	Indo-European	Caste	India				2.6						1.3	2.6	Present Study
Kolcha	21	20.7837	73.7478	Indo-European	Primitive Tribe	India				9.5*								Present Study
Korku	36	22.7461	77.7194	Austroasiatic	Primitive Tribe	India											16.7	Present Study
Kotiya	74	17.6868	83.2185	Indo-European	Primitive Tribe	India				2.7*							2.7	Present Study
Lingayat	45	11.3422	77.7275	Dravidian	Caste	India				2.2							6.66	Present Study
Lohana	39	21.6417	69.6293	Indo-European	Caste	India				23.1*							5.1	Present Study
Mahadev Koli	41	18.5204	73.8567	Indo-European	Tribe	India		2.4					9.8					Present Study
Malaikuruwar	50	9.58361	77.9583	Dravidian	Primitive Tribe	India				2								Present Study
Malayan	24	10.5231	76.2222	Dravidian	Primitive Tribe	India				8.3								Present Study
Meena	40	25.1695	75.854	Indo-European	Tribe	India										5	7.5	Present Study
Narikuravar	95	10.7904833, 13.060422	78.7046725, 80.249583000000030	Indo-European	Nomadic Tribes	India											57.9	Present Study
Reddy	49	17.385	78.4867	Dravidian	Caste	India											2	Present Study
Sahariya	37	25.4441	78.5676	Austroasiatic	Primitive Tribe	India				2.7								Present Study
Sonakar	39	22.0796	82.1391	Indo-European	Caste	India		7.7								2.6		Present Study
Tadvi	42	22.3073	73.1811	Indo-European	Tribe	India											9.5	Present Study
Thapa	39	28.3949	84.124	Tibeto-Burman	Caste	India				7.7*							7.7	Present Study
Tharu	41	27.6	80.34	Indo-European	Tribe	India											2.4	Present Study
Toda	29	11.4118	76.6954	Dravidian	Primitive Tribe	India							48.3				6.9	Present Study
Vysya	40	16.5279	79.7498	Dravidian	Caste	India				2.5*							5	Present Study
Yadava	41	11.931	79.7852	Dravidian	Caste	India							4.9					Present Study
Pichakuntla	39	16.1786	77.8675	Dravidian	Nomadic Tribes	India				10.3							48.7	Present Study
Mondi	44	16.1786	77.8675	Dravidian	Nomadic Tribes	India				8.7*							15.2	Present Study
Shikari	46	16.1786	77.8675	Indo-European	Nomadic Tribes	India				4.5*							36.4	Present Study
Baduga	56	11.1271	78.6569	Dravidian	Tribe	India				12.5 (7.1*)			8.9					Present Study
Bahelia	52	21.2787	81.8661	Indo-European	Nomadic Tribes	India				17.3*							13.5	Present Study
Durgavanshi	40	25.7546	82.6926	Indo-European	Caste	India				2.5*								Present Study
Sugali	76	17.385	78.4867	Indo-European	Tribe	India		1.3		1.3							2.6	Present Study
Uttar Pradesh population	91	25.7546	82.6926	Indo-European	Mixed	India				7.7 (2.2*)							1.1	Present Study
Yanadi	53	14.4167	79.9667	Dravidian	Nomadic Tribes	India				7.6 (1.9*)							1.9	Present Study
Chattisgarh population	126	21.2514	81.6296	Indo-European	Mixed	India				4.76*							3.17	Present Study
Bhil	17	22.2587	71.1924	Indo-European	Tribe	India				5.8							5.8	Present Study
Gond	60	23.2599	77.4126	Dravidian	Tribe	India				8.3*								Present Study
Parayar	20	11.1271	78.6569	Dravidian	Caste	India				5								Present Study
Palliyar	21	9.9252	78.1198	Dravidian	Tribe	India				5*							5	Present Study
Naidu	20	16.263	80.4257	Dravidian	Caste	India											5	Present Study
Greek	92	39	22	Indo-European		Greece		2.2		4.4		7.6			2.2		6.5	[45]
Macadonian Greek	57	41.6	21.7	Indo-European		FYROM***		1.8		5.3		3.5			3.5		1.8	[45]
Albanian	55	41	20	Indo-European		Albania		3.6				5.4					14.5	[45]
FYROM*** -Albanian	64	41.03	20.83	Indo-European		FYROM***		6.3				1.6					2.5	[45]
Bosnia-Serb	81	44	18	Indo-European		Bosnia and Herzegovina		1.2		2.5					3.7		2.4	[45]
Bosniac	84	44	18	Indo-European		Bosnia and Herzegovina		2.4		2.4		6			1.2			[45]
Bosnia-Croat	90	44	18	Indo-European		Bosnia and Herzegovina				1.1					1.1		3.4	[45]
Osijek-Croat	29	45.56	18.68	Indo-European		Croatia						3.4			3.4		1.1	[45]
Croat	89	55.8	16	Indo-European		Croatia				1.1					2.2			[45]
Slovenian	75	46.05	14.5	Indo-European		Slovenia		1.3		1.3		1.3						[45]
North-East Italian	67	45.73	11.85	Indo-European		Italy				6		7.5						[45]
Hungarian	53	47.43	19.25	Uralic		Hungary						1.9						[45]
Czech	75	49.75	15.75	Indo-European		Czech Republic									1.3		4	[45]
Pole	99	52.22	21.03	Indo-European		Poland		1									1	[45]
Ukrainian	92	49	32	Indo-European		Ukraine				1.1		2.2			1.1		2.2	[45]
Georgian	66	41.72	44.78	Kartvelian		Georgia		4.5		12.1	1.5	18.2						[45]
Balkarian	38	43.58	43.4	Turkic		Russia				15.8		5.3			2.6			[45]
Phokaia population**	31	38.67	26.76	Indo-European		Turkey		10		6		3				3		[48]
Smyrna population**	58	38.42	27.13	Indo-European		Turkey		5		10		5			5		2	[48]
Nea Nikomedeia population**	57	40.5	22.2	Indo-European		Greece		11		2		2					7	[48]
Sesklo/Dimini population**	57	39.3	22.83	Indo-European		Greece		4		4		6				2	7	[48]
Lerna/Franchthi Cave population**	57	37.55/37.42	22.71/23.13	Indo-European		Greece		2		7		7					2	[48]
Northwest Anatolia population**	52	39.78/40.15	30.52/29.02	Turkic		Turkey		15		18		14						[48]
Mediterranian Anatolia population**	33	36.67	31.63	Turkic		Turkey		15		18		3					3	[48]
Central Anatolia population**	90	39	33	Turkic		Turkey		6		21		9						[48]
Western Anatolia population**	30	38	29	Turkic		Turkey		3		10		3						[48]
Provence population**	51	43.5	6.33	Indo-European		France		2		8		2						[48]
Serb	103	44.8	20.47	Indo-European		Serbia		1	1	1		2				2.9		[49]
Ararat Valley-Armenian	110	39.95	44.55	Indo-European		Armenia		14.55		10		12.73				0.91		[50]
Gardman-Armenian	96	41	45.33	Indo-European		Armenia		4.17		14.58		14.58				1.04	2.08	[50]
Lake Van-Armenian	103	38.63	42.82	Indo-European		Armenia		13.59		19.42		7.77				1.94		[50]
Sasun-Armenian	104	38.37	41.38	Indo-European		Armenia		9.62		9.62		7.69						[50]
Arab	157	24	45	Afro-Asiatic		Saudi Arabia	1.91	40.13		11.46	2.55	0.64			1.27			[47]
Qatarian	72	25.2695	51.5167	Afro-Asiatic		Qatar		58.33		2.78	1.39	1.39			1.39		1.39	[44]
Emirati	164	24.4667	54.3667	Afro-Asiatic		United Arab Emirates		34.97		5.52	1.84	1.84			1.23			[44]
Omani	121	23.6	58.55	Afro-Asiatic		Oman		38	5			1			4			[40]
Yemenite	62	55.33	44.2	Afro-Asiatic		Yemen		72.58		4.84		4.84						[44]
Somali	201	2.033	45.35	Afro-Asiatic		Somalia		2.5	0.5									[42]
Egyptian	147	26	30	Afro-Asiatic		Egypt		19	8			3			1			[40]
Lebanese	916	33.9	35.53	Afro-Asiatic		Lebanon		20.09			15.28	7.86			2.73			[46]
Jordanian	146	31.95	35.9333	Afro-Asiatic		Jordan		30.82	6.16			4.79			2.05			[41]
Iraqi	203	33.3333	44.4333	Afro-Asiatic		Iraq		31.03	26.6									[14, 42]
Anatolia population**	523	39	32	Turkic		Turkey	0.19	8.98	14.34	0.38	1.15	6.31		0.38	0.76		0.96	[39]
Iranian	150	32	53	Indo-European		Iran		11.33		13.33	3.33	3.33			2		1.33	[43]
Pakistani	176	33.6667	73.1667	Indo-European		Pakistan		3.41		8.52		1.14					2.27	[18]
Hazara	60	36.73	68.87	Indo-European		Afghanistan				16.66				10				[51]
Pashtun	49	34.25	70.5	Indo-European		Afghanistan				2.04								[51]
Tajik	56	35.93	64.75	Indo-European		Afghanistan		1.78		12.5		1.78					1.78	[51]
Shapsug	100	44.15	39.12	Abkhazo-Adyghian		Adygei Republic, Russia			6									[27]
Abkhaz	58	43.1	41.1	Abkhazo-Adyghian		Abkhazian Republic			5.2			8.6						[27]
Circassian	142	43.8	41.75	Abkhazo-Adyghian		Karachai-Cherkess Republic, Russia		5.6	12		1.4	7.7			0.7			[27]
Osset-Iron	230	42.9	44.47	Indo-European		North Ossetian Republic, Russia		1.3	7			11.3						[27]
Osset-Digor	127	43.12	43.55	Indo-European		North Ossetian Republic, Russia		3.9	6.3			5.5						[27]
Ingush	143	43.12	45.04	Nakho-Dagestanian		Ingushetia Republic, Russia		2.8	1.4			87.4						[27]
Chenchen	112	43.2	45.2	Nakho-Dagestanian		Ingushetia Republic, Russia		21	2			51						[27]
Chenchen	118	43.2	45.98	Nakho-Dagestanian		Chechnya Republic, Russia		25	1			57						[27]
Chechen	100	43.32	46.55	Nakho-Dagestanian		Dagestan Republic, Russia		16	1			58						[27]
Avar	115	42.47	46.88	Nakho-Dagestanian		Dagestan Republic, Russia		58	5			1						[27]
Dargins	101	42.18	47.22	Nakho-Dagestanian		Dagestan Republic, Russia		69				1						[27]
Kubachi	65	42.08	47.58	Nakho-Dagestanian		Dagestan Republic, Russia		99										[27]
Kaitak	33	42.15	47.63	Nakho-Dagestanian		Dagestan Republic, Russia		85	3									[27]
Lezghin	81	41.55	47.7	Nakho-Dagestanian		Dagestan Republic, Russia		44.4	2.5									[27]
*= Derived for Z2396
**= Modern day individuals from the region
***= Former Yugoslav Republic of Macedonia

## Sheet: TableS2_pop_details
Sr. No.	Population	Sample Size	Language	Social status	State/territory
1	Asur	40	Austroasiatic	Primitive Tribe	Jharkhand
2	Baghel	36	Indo-European	Caste	Madhya Pradesh
3	Baiga	28	Indo-European	Primitive Tribe	Madhya Pradesh
4	Banjara	33	Indo-European	Nomadic Tribe	Rajasthan
5	Bisht	39	Indo-European	Caste	Uttarakhand
6	Buxas	40	Indo-European	Primitive Tribe	Uttar Pradesh
7	Chenchu	38	Dravidian	Primitive Tribe	Andhra Pradesh
8	Hill Korwa	35	Austroasiatic	Primitive Tribe	Chhattisgarh
9	Halakki	31	Dravidian	Tribe	Karnataka
10	Havik	15	Dravidian	Caste	Karnataka
11	Kamboj	41	Indo-European	Caste	Haryana
12	Kashmiri Muslims	36	Indo-European	Muslims	Kashmir
13	Kashmiri Pandit	23	Indo-European	Caste	Kashmir
14	Kathodi	11	Indo-European	Nomadic Tribe	Gujarat
15	Khatri	71	Indo-European	Caste	Punjab/Uttar Pradesh
16	Kolcha	21	Indo-European	Primitive Tribe	Gujarat
17	Korku	36	Austroasiatic	Primitive Tribe	Madhya Pradesh
18	Kotiya	74	Indo-European	Primitive Tribe	Andhra Pradesh
19	Lingayat	45	Dravidian	Caste	Tamil Nadu
20	Lohana	39	Indo-European	Caste	Gujarat
21	Mahadev Koli	41	Indo-European	Tribe	Maharashtra
22	Malaikuruwar	50	Dravidian	Primitive Tribe	Tamil Nadu
23	Malayan	24	Dravidian	Primitive Tribe	Kerala
24	Meena	40	Indo-European	Tribe	Rajasthan
25	Narikuravar	95	Indo-European	Nomadic Tribe	Tamil Nadu
26	Reddy	49	Dravidian	Caste	Andhra Pradesh
27	Sahariya	37	Indo-European	Primitive Tribe	Uttar Pradesh
28	Sonakar	39	Indo-European	Caste	Chhattisgarh
29	Tadvi	42	Indo-European	Tribe	Gujarat
30	Thapa	39	Tibeto-Burman	Caste	Nepal
31	Tharu	41	Indo-European	Tribe	Uttar Pradesh
32	Toda	29	Dravidian	Primitive Tribe	Tamil Nadu
33	Vysya	40	Dravidian	Caste	Andhra Pradesh
34	Yadava	41	Dravidian	Caste	Pondicherry
35	Pichakuntla	39	Dravidian	Nomadic Tribe	Andhra Pradesh
36	Mondi	44	Dravidian	Nomadic Tribe	Andhra Pradesh
37	Shikari	46	Indo-European	Nomadic Tribe	Andhra Pradesh
38	Baduga	56	Dravidian	Tribe	Tamil Nadu
39	Bahelia	52	Indo-European	Nomadic Tribe	Chhattisgarh
40	Durgavanshi	40	Indo-European	Caste	Uttar Pradesh
41	Sugali	76	Dravidian	Tribe	Andhra Pradesh
42	UP Samples (includes Yadav, Tiwari, Kabutari, UPS, Harizan, Ansari, Koiri)	91	Indo-European	Caste	Uttar Pradesh
43	Yanadi	53	Dravidian	Nomadic Tribe	Andhra Pradesh
44	Chattisgarh	50	Mixed	Mixed	Chhattisgarh
45	Bhil	17	Indo-European	Tribe	Gujarat
46	Gond	60	Dravidian	Tribe	Chhattisgarh
47	Parayar	20	Dravidian	Caste	Tamil Nadu
48	Palliyar	21	Dravidian	Tribe	Tamil Nadu
49	Naidu	20	Dravidian	Caste	Andhra Pradesh
50	Chhattisgarh samples	76	Mixed	Mixed	Chhattisgarh
51	Bhumij	72	Austroasiatic	Primitive Tribe	Jharkhand
52	Birhor	34	Austroasiatic	Nomadic Tribe	Jharkhand
53	Parhaiya	18	Austroasiatic	Primitive Tribe	Jharkhand
54	Bodo Gadaba	28	Austroasiatic	Primitive Tribe	Andhra Pradesh
55	Bondo	42	Austroasiatic	Primitive Tribe	Orissa
56	Didayi	22	Austroasiatic	Primitive Tribe	Orissa
57	Juang	37	Austroasiatic	Primitive Tribe	Orissa
58	Kharia	43	Austroasiatic	Primitive Tribe	Chhattisgarh
59	Kshatriya	41	Indo-European	Caste	Uttar Pradesh
60	Gujjar	27	Indo-European	Tribe	Kashmir
61	Dungri Bhil	50	Indo-European	Tribe	Gujarat
62	Katkari	7	Indo-European	Primitive Tribe	Maharashtra
63	Kotwalia	24	Indo-European	Nomadic Tribe	Gujarat
64	Irula	25	Dravidian	Primitive Tribe	Tamil Nadu
65	Konda Reddy	15	Dravidian	Primitive Tribe	Andhra Pradesh
66	Konda Savara	38	Dravidian	Primitive Tribe	Andhra Pradesh
67	Kurawa	32	Dravidian	Primitive Tribe	Andhra Pradesh
68	Kondh	37	Dravidian	Primitive Tribe	Andhra Pradesh
69	Porja	69	Dravidian	Primitive Tribe	Andhra Pradesh
70	Kattunayakkan	22	Dravidian	Primitive Tribe	Kerala
71	Kuruman	25	Dravidian	Primitive Tribe	Kerala
72	Paniya	23	Dravidian	Primitive Tribe	Kerala
73	Ulladan	26	Dravidian	Primitive Tribe	Kerala
74	Muppanar	100	Dravidian	Caste	Tamil Nadu
75	Ao Naga	30	Tibeto-Burman	Tribe	Nagaland
76	Mizo	9	Tibeto-Burman	Tribe	Mizoram
77	Ramgarhia	27	Indo-European	Caste	Punjab
	Total	3023
	1157

## Sheet: TableS3_India_J2YSTR
Sr. No.	Sample ID	Language Family	Status	Geography	State	Population	Marker	haplogroup	Markers Detailed	456	389cd	390	389ab	458	19	393	391	439	635	392	Y GATA H4	437	438	448	385a	385b	Reference
1	ICC1	Indo-European	Caste	Central India	Madhya Pradesh	Baghel	J2a-M410	J2a	M410 (XM68, Z2396)	15	12	23	17	17	15	12	10	12	22	11	11	16	9	21	13	14	Present Study
2	INMC1	Indo-European	Nomadic	Central India	Chhattisgarh	Bahelia	J2a-M410	J2a	M410, Z2396	15	13	24	17	16	14	13	10	11	21	11	12	15	9	19	15	19	Present Study
3	INMC2	Indo-European	Nomadic	Central India	Chhattisgarh	Bahelia	J2a-M410	J2a	M410, Z2396	15	13	24	17	16	14	13	10	11	21	11	12	15	9	19	15	19	Present Study
4	INMC3	Indo-European	Nomadic	Central India	Chhattisgarh	Bahelia	J2a-M410	J2a	M410, Z2396	15	13	24	17	16	14	13	10	11	21	11	12	15	9	19	15	19	Present Study
5	INMC4	Indo-European	Nomadic	Central India	Chhattisgarh	Bahelia	J2a-M410	J2a	M410, Z2396	15	13	24	17	16	14	13	10	11	21	11	12	15	9	19	15	19	Present Study
6	DCTr1	Dravidian	Tribe	Central India	Chhattisgarh	Gond	J2a-M410	J2a	M410, Z2396	15	13	23	17	15	14	13	10	11	21	11	11	14	9	19	14	19	Present Study
7	DCTr2	Dravidian	Tribe	Central India	Chhattisgarh	Gond	J2a-M410	J2a	M410, Z2396	15	13	23	17	15	14	13	10	11	21	11	11	14	9	19	14	19	Present Study
8	ICC2	Indo-European	Caste	Central India	Chhattisgarh	Pandit	J2a-M410	J2a	M410, Z2396	15	13	23	18	16	14	14	10	11	22	12	11	15	9	20	14	19	Present Study
9	ICC3	Indo-European	Caste	Central India	Chhattisgarh	Rajpoot	J2a-M410	J2a	M410, Z2396	15	13	23	18	16	14	14	10	11	22	12	11	15	9	20	13	19	Present Study
10	ICC4	Indo-European	Caste	Central India	Chhattisgarh	Rajpoot	J2a-M410	J2a	M410, Z2396	15	13	23	18	16	14	14	10	11	22	12	11	15	9	20	13	19	Present Study
11	ICC5	Indo-European	Caste	North India	Uttar Pradesh	Durgavanshi	J2a-M410	J2a	M410, Z2396	15	14	23	17	15	14	12	10	12	21	11	12	15	9	19	14	19	Present Study
12	ITr1	Indo-European	Tribe	North India	Uttar Pradesh	Kabutari	J2a-M410	J2a	M410 (XM47, M68, Z2396)	15	13	23	16	15	15	12	10	12	21	11	12	14	9	21	13	17	Present Study
13	KMUS1	Indo-European	Muslim	North India	Kashmir	Kashmiri Muslim	J2a-M410	J2a	M410, Z2396	14	14	23	16	17	14	12	10	12	22	11	12	14	9	21	16	19	Present Study
14	KMUS2	Indo-European	Muslim	North India	Kashmir	Kashmiri Muslim	J2a-M410	J2a	M410, Z2396	14	14	23	16	17	14	12	10	11	22	11	11	14	9	21	14	17	Present Study
15	INC1	Indo-European	Caste	North India	Kashmir	Kashmiri Pandit	J2a-M410	J2a	M410 (XM47, M68, Z2396)	16	13	23	17	15	15	12	10	12	23	11	11	15	9	20	13	14	Present Study
16	INC2	Indo-European	Caste	North India	Kashmir	Kashmiri Pandit	J2a-M410	J2a	M410, Z2396	15	14	23	15	17	14	12	10	11	23	11	11	14	9	20	15	20	Present Study
17	INC3	Indo-European	Caste	North India	Uttar Pradesh	Khatri	J2a-M410	J2a	M410 (XM47, M68, Z2396)	14	14	24	15	15	14	12	10	12	21	11	12	15	9	21	13	17	Present Study
18	NEPL1	Tibeto-Burman	Caste	North India	Nepal	Thapa	J2a-M410	J2a	M410, Z2396	14	13	23	17	15	14	13	10	11	21	12	12	14	9	20	14	19	Present Study
19	NEPL2	Tibeto-Burman	Caste	North India	Nepal	Thapa	J2a-M410	J2a	M410, Z2396	15	14	23	16	16	14	13	10	12	21	11	11	15	9	20	15	20	Present Study
20	NEPL3	Tibeto-Burman	Caste	North India	Nepal	Thapa	J2a-M410	J2a	M410, Z2396	15	13	23	16	16	14	13	10	11	21	11	12	14	9	20	14	19	Present Study
21	INC4	Indo-European	Caste	North India	Uttar Pradesh	Uttar Pradesh Sample	J2a-M410	J2a	M410 (XM47, M68, Z2396)	15	12	23	16	15	14	12	11	12	20	11	12	15	9	21	13	18	Present Study
22	INC5	Indo-European	Caste	North India	Uttar Pradesh	Uttar Pradesh Sample	J2a-M410	J2a	M410 (XM47, M68, Z2396)	14	14	24	16	17	14	12	10	12	21	11	11	15	9	19	13	16	Present Study
23	INwNm1	Indo-European	Nomadic	Northwest India	Rajasthan	Banjara	J2a-M410	J2a	M410, Z2396	14	14	24	16	18	14	12	10	11	22	11	11	14	9	21	15	19	Present Study
24	INwNm2	Indo-European	Nomadic	Northwest India	Rajasthan	Banjara	J2a-M410	J2a	M410, Z2396	14	14	23	16	18	14	12	10	12	22	11	11	14	9	21	15	19	Present Study
25	INwNm3	Indo-European	Nomadic	Northwest India	Rajasthan	Banjara	J2a-M410	J2a	M410, Z2396	14	14	23	16	18	14	12	10	12	22	11	11	14	9	21	15	19	Present Study
26	INwNm4	Indo-European	Nomadic	Northwest India	Rajasthan	Banjara	J2a-M410	J2a	M410, Z2396	14	14	24	16	18	14	12	10	11	22	11	11	14	9	21	15	19	Present Study
27	ITr2	Indo-European	Tribe	Northwest India	Gujarat	Bhil	J2a-M410	J2a	M410 (XM47, M68, Z2396)	15	14	23	16	16	14	12	10	12	22	11	11	15	9	21	15	18	Present Study
28	INWC1	Indo-European	Caste	Northwest India	Haryana	Kamboj	J2a-M410	J2a	M410 (XM47, M68, Z2396)	15	13	23	16	17	15	13	10	13	21	11	12	15	9	21	14	18	Present Study
29	INWC2	Indo-European	Caste	Northwest India	Haryana	Kamboj	J2a-M410	J2a	M410 (XM68, Z2396)	15	13	23	16	17	15	13	10	13	21	11	12	15	9	21	14	18	Present Study
30	INWC3	Indo-European	Caste	Northwest India	Haryana	Kamboj	J2a-M410	J2a	M410, Z2396	15	14	23	17	15	14	12	11	11	21	11	12	15	9	20	14	20	Present Study
31	INWC4	Indo-European	Caste	Northwest India	Haryana	Kamboj	J2a-M410	J2a	M410, Z2396	15	13	23	17	15	14	13	10	12	21	12	12	14	9	20	14	19	Present Study
32	IPTG1	Indo-European	Nomadic	Northwest India	Gujarat	Kathodi	J2a-M410	J2a	M410	15	13	23	16	15	15	12	10	11	20	11	12	14	9	21	13	19	Present Study
33	IPTG2	Indo-European	Nomadic	Northwest India	Gujarat	Kathodi	J2a-M410	J2a	M410 (XM47, M68)	15	13	23	16	15	15	12	10	11	20	11	12	14	9	21	13	19	Present Study
34	IPTG3	Indo-European	PTG	Northwest India	Gujarat	Kolcha	J2a-M410	J2a	M410, Z2396	15	13	23	17	15	15	13	10	11	21	12	12	14	9	20	13	19	Present Study
35	INWC5	Indo-European	Caste	Northwest India	Gujarat	Lohana	J2a-M410	J2a	M410, Z2396	15	14	23	16	17	14	12	10	12	23	11	11	14	9	20	15	17	Present Study
36	INWC6	Indo-European	Caste	Northwest India	Gujarat	Lohana	J2a-M410	J2a	M410, Z2396	16	13	23	16	18	14	12	10	11	21	11	11	14	10	20	12	19	Present Study
37	INWC7	Indo-European	Caste	Northwest India	Gujarat	Lohana	J2a-M410	J2a	M410 (XM68)	15	13	23	18	15	14	13	10	11	23	11	11	15	9	20	17	18	Present Study
38	INWC8	Indo-European	Caste	Northwest India	Gujarat	Lohana	J2a-M410	J2a	M410, Z2396	16	13	23	16	20	14	12	10	11	21	11	11	14	10	20	13	19	Present Study
39	INWC9	Indo-European	Caste	Northwest India	Gujarat	Lohana	J2a-M410	J2a	M410 (XM68, Z2396)	15	12	23	15	20	14	12	11	12	22	11	11	15	9	21	13	17	Present Study
40	DSTr1	Dravidian	Tribe	South India	Tamil Nadu	Baduga	J2a-M410	J2a	M410	14	14	23	16	18	15	13	10	12	22	11	11	15	9	21	13	14	Present Study
41	DSTr2	Dravidian	Tribe	South India	Tamil Nadu	Baduga	J2a-M410	J2a	M410	15	14	23	16	18	15	13	10	12	22	11	11	15	9	21	13	14	Present Study
42	DSTr3	Dravidian	Tribe	South India	Tamil Nadu	Baduga	J2a-M410	J2a	M410	15	14	23	16	18	15	13	10	11	22	11	11	15	9	21	13	14	Present Study
43	DSTr4	Dravidian	Tribe	South India	Tamil Nadu	Baduga	J2a-M410	J2a	M410	15	14	23	16	16	14	13	10	11	21	11	12	14	9	20	14	19	Present Study
44	DPTG1	Dravidian	PTG	South India	Andhra Pradesh	Chenchu	J2a-M410	J2a	M410, Z2396	15	14	23	18	16	14	13	10	11	22	11	12	14	9	20	13	20	Present Study
45	DPTG2	Dravidian	PTG	South India	Andhra Pradesh	Chenchu	J2a-M410	J2a	M410 (XM47, M68)	16	13	23	17	15	14	13	10	11	21	11	11	15	9	20	13	18	Present Study
46	DPTG3	Dravidian	PTG	South India	Andhra Pradesh	Chenchu	J2a-M410	J2a	M410 (XM68)	16	12	23	17	15	14	13	10	11	22	11	12	14	9	20	14	20	Present Study
47	DPTG4	Dravidian	PTG	South India	Andhra Pradesh	Chenchu	J2a-M410	J2a	M410, Z2396	16	13	23	17	15	14	13	10	11	21	11	11	15	9	20	14	21	Present Study
48	DPTG5	Dravidian	PTG	South India	Andhra Pradesh	Chenchu	J2a-M410	J2a	M410 (XM47, M68, Z2396)	15	13	24	15	16	14	12	10	11	20	11	11	15	9	20	15	20	Present Study
49	DSTr5	Dravidian	Tribe	Southwest India	Karnataka	Halakki	J2a-M410	J2a	M410 (XM47, M68, Z2396)	16	13	23	16	15	15	12	10	11	22	11	12	14	9	21	13	16	Present Study
50	DSC1	Dravidian	Caste	Southwest India	Karnataka	Havik	J2a-M410	J2a	M410, Z2396	15	14	23	18	15	14	13	10	12	22	11	12	14	8	19	16	19	Present Study
51	DSC2	Dravidian	Caste	Southwest India	Karnataka	Havik	J2a-M410	J2a	M410, Z2396	15	12	23	17	15	13	13	10	12	22	11	12	14	8	20	15	18	Present Study
52	DSC3	Dravidian	Caste	Southwest India	Karnataka	Havik	J2a-M410	J2a	M410, Z2396	15	12	23	18	15	13	13	10	12	22	11	12	14	8	20	15	18	Present Study
53	DPTG6	Dravidian	PTG	South India	Tamil Nadu	Kota	J2a-M410	J2a	M410, M68 (XM47, Z2396)	15	13	23	16	17	14	13	10	12	23	11	12	15	9	21	14	15	Present Study
54	IPTG4	Indo-European	PTG	South India	Andhra Pradesh	Kotia	J2a-M410	J2a	M410, Z2396	14	13	23	17	15	14	13	10	11	21	11	12	14	9	20	14	19	Present Study
55	DSC4	Dravidian	Caste	South India	Tamil Nadu	Lingayat	J2a-M410	J2a	M410 (XM47, M68, Z2396)	14	13	24	15	15	14	13	10	13	20	11	12	15	9	20	12	17	Present Study
56	DPTG7	Dravidian	PTG	South India	Tamil Nadu	Malaikuruwar	J2a-M410	J2a	M410 (XM47, M68, Z2396)	15	13	24	16	18	14	12	10	11	21	11	11	15	9	19	12	16	Present Study
57	DPTG8	Dravidian	PTG	South India	Kerala	Malayan	J2a-M410	J2a	M410 (XM47, M68, Z2396)	15	14	23	16	15	14	12	10	11	23	11	11	15	9	21	13	16	Present Study
58	DPTG9	Dravidian	PTG	South India	Kerala	Malayan	J2a-M410	J2a	M410 (XM47, M68, Z2396)	15	14	23	16	15	14	12	10	11	23	11	11	15	9	21	13	16	Present Study
59	DSNm1	Dravidian	Nomadic	South India	Andhra Pradesh	Pichakuntla/Mondi	J2a-M410	J2a	M410 (XM47, M68, Z2396)	15	13	24	15	16	14	12	10	11	20	11	12	15	9	20	13	16	Present Study
60	DSNm2	Dravidian	Nomadic	South India	Andhra Pradesh	Pichakuntla/Mondi	J2a-M410	J2a	M410 (XM47, M68, Z2396)	15	13	24	15	16	14	12	10	11	20	11	11	15	9	20	13	16	Present Study
61	DSNm3	Dravidian	Nomadic	South India	Andhra Pradesh	Pichakuntla/Mondi	J2a-M410	J2a	M410, Z2396	14	13	23	16	15	14	13	10	11	22	11	11	15	9	20	13	17	Present Study
62	ITr3	Indo-European	Tribe	South India	Andhra Pradesh	Sugali	J2a-M410	J2a	M410 (XM47, M68, Z2396)	16	14	23	16	15	14	12	10	12	23	12	12	14	9	19	11	18	Present Study
63	DPTG10	Dravidian	PTG	South India	Tamil Nadu	Toda	J2a-M410	J2a	M68 (XM47, Z2396)	15	14	23	16	17	14	13	10	12	23	11	11	15	9	21	13	15	Present Study
64	DPTG11	Dravidian	PTG	South India	Tamil Nadu	Toda	J2a-M410	J2a	M68 (XM47, Z2396)	15	14	23	16	17	14	13	10	12	23	11	11	15	9	21	13	15	Present Study
65	DPTG12	Dravidian	PTG	South India	Tamil Nadu	Toda	J2a-M410	J2a	M68 (XM47, Z2396)	15	13	23	16	16	14	13	11	13	23	11	12	15	9	20	13	17	Present Study
66	DPTG13	Dravidian	PTG	South India	Tamil Nadu	Toda	J2a-M410	J2a	M68 (XM47, Z2396)	14	14	23	16	18	14	13	10	12	22	11	11	15	9	21	14	16	Present Study
67	DPTG14	Dravidian	PTG	South India	Tamil Nadu	Toda	J2a-M410	J2a	M68 (XM47, Z2396)	14	14	23	16	18	14	12	10	12	22	11	11	15	9	21	13	15	Present Study
68	DPTG15	Dravidian	PTG	South India	Tamil Nadu	Toda	J2a-M410	J2a	M68 (XM47, Z2396)	15	14	23	16	17	14	13	10	11	23	11	12	15	10	21	14	15	Present Study
69	DPTG16	Dravidian	PTG	South India	Tamil Nadu	Toda	J2a-M410	J2a	M68 (XM47, Z2396)	15	14	23	16	17	14	13	10	12	23	11	11	15	9	21	13	15	Present Study
70	DSC5	Dravidian	Caste	South India	Pondicherry	Yadav	J2a-M410	J2a	M68 (XM47, Z2396)	15	14	23	16	15	14	12	10	11	23	11	11	15	9	21	13	16	Present Study
71	DSC6	Dravidian	Caste	South India	Pondicherry	Yadav	J2a-M410	J2a	M410 (XM47)	16	12	24	15	17	15	13	10	12	21	11	11	16	10	19	15	16	Present Study
72	DSC7	Indo-European	Caste	North India	Uttar Pradesh	Yadav	J2a-M410	J2a	M410, Z2396	15	13	23	18	15	14	13	10	11	21	11	12	15	9	20	13	18	Present Study
73	DSNm4	Dravidian	Nomadic	South India	Andhra Pradesh	Yanadi	J2a-M410	J2a	M410 (XM47, M68, Z2396)	14	13	23	16	15	15	12	10	13	21	11	12	15	9	21	13	16	Present Study
74	DSNm5	Dravidian	Nomadic	South India	Andhra Pradesh	Yanadi	J2a-M410	J2a	M410 (XM47, M68, Z2396)	14	13	23	16	15	15	12	10	13	21	11	12	15	9	21	13	16	Present Study
75	ITr4	Indo-European	Tribe	West India	Maharashtra	Mahadev Koli	J2a-M410	J2a	M410	15	14	23	16	17	14	13	10	11	23	11	11	15	9	21	13	16	Present Study
76	ITr5	Indo-European	Tribe	West India	Maharashtra	Mahadev Koli	J2a-M410	J2a	M410	15	14	23	16	17	14	13	10	11	23	11	11	15	9	21	13	16	Present Study
77	ITr6	Indo-European	Tribe	West India	Maharashtra	Mahadev Koli	J2a-M410	J2a	M410	15	14	23	16	17	14	13	10	11	23	11	11	15	9	21	13	16	Present Study
78	ITr7	Indo-European	Tribe	West India	Maharashtra	Mahadev Koli	J2a-M410	J2a	M410, M68 (XM47, Z2396)	15	14	23	16	17	14	13	10	11	23	11	11	15	9	21	13	16	Present Study
79	ITr8	Indo-European	Tribe	West India	Maharashtra	Mahadev Koli	J2a-M410	J2a	M410, M68 (XM47, Z2396)	15	14	23	16	17	14	13	10	11	23	11	11	15	9	21	13	16	Present Study
80	ITr9	Indo-European	Tribe	West India	Maharashtra	Mahadev Koli	J2a-M410	J2a	M410, M68 (XM47, Z2396)	15	14	23	16	17	14	13	10	11	23	11	11	15	9	21	13	16	Present Study
93	INMD1	Indo-European	Nomadic	Central India	Chhattisgarh	Bahelia	J2b-M102	J2b	M241	14	13	24	16	16	15	14	10	12	21	11	11	15	9	18	12	16	Present Study
94	INMD2	Indo-European	Nomadic	Central India	Chhattisgarh	Bahelia	J2b-M102	J2b	M241	13	13	24	16	16	15	13	10	12	20	11	11	14	9	19	13	18	Present Study
95	INMD3	Indo-European	Nomadic	Central India	Chhattisgarh	Bahelia	J2b-M102	J2b	M241	13	13	24	16	16	15	13	10	12	20	11	11	14	9	19	13	18	Present Study
96	APTG1	Austroasiatic	PTG	Central India	Chhattisgarh	Hill Korwa	J2b-M102	J2b	M241	14	13	24	16	17	17	12	10	13	22	11	10	15	9	19	13	17	Present Study
97	ICETr1	Indo-European	Tribe	Central India	Chhattisgarh	Nagesia	J2b-M102	J2b	M241	13	13	24	16	17	16	12	10	13	22	11	10	15	9	19	13	17	Present Study
98	ICETr2	Indo-European	Tribe	Central India	Chhattisgarh	Nagesia	J2b-M102	J2b	M241	13	13	24	16	18	16	13	10	13	21	11	10	15	9	19	13	17	Present Study
99	IC1	Indo-European	Caste	Central India	Chhattisgarh	Sonkar	J2b-M102	J2b	M205	14	12	24	16	17	15	12	10	12	21	11	11	14	9	19	15	17	Present Study
100	IPTG1	Indo-European	PTG	Central India	Madhya Pradesh	Baiga	J2b-M102	J2b	M241	13	12	24	16	17	17	12	10	13	21	11	10	15	9	19	13	14	Present Study
101	APTG2	Austroasiatic	PTG	Central India	Madhya Pradesh	Korku	J2b-M102	J2b	M241	14	13	23	16	15	15	12	10	11	21	11	11	15	9	19	13	17	Present Study
102	APTG3	Austroasiatic	PTG	Central India	Madhya Pradesh	Korku	J2b-M102	J2b	M241	14	13	23	16	15	15	12	10	11	21	11	11	15	9	19	13	17	Present Study
103	APTG4	Austroasiatic	PTG	Central India	Madhya Pradesh	Korku	J2b-M102	J2b	M241	14	13	23	16	15	15	12	10	11	21	11	11	15	9	19	13	17	Present Study
104	APTG5	Austroasiatic	PTG	Central India	Madhya Pradesh	Korku	J2b-M102	J2b	M241	14	12	22	17	17	16	13	10	12	20	11	11	15	9	19	13	19	Present Study
105	APTG6	Austroasiatic	PTG	East India	Jharkhand	Asur	J2b-M102	J2b	M241	13	12	25	16	16	16	12	10	13	20	11	10	15	9	19	13	17	Present Study
106	APTG7	Austroasiatic	PTG	East India	Jharkhand	Asur	J2b-M102	J2b	M241	13	12	25	16	16	16	12	10	13	20	11	10	15	9	19	13	17	Present Study
107	APTG8	Austroasiatic	PTG	East India	Jharkhand	Asur	J2b-M102	J2b	M241	13	12	25	16	16	16	12	10	13	20	11	10	15	9	19	13	17	Present Study
108	APTG9	Austroasiatic	PTG	East India	Jharkhand	Asur	J2b-M102	J2b	M241	13	12	25	16	16	16	12	10	13	20	11	10	15	9	19	13	18	Present Study
109	APTG10	Austroasiatic	PTG	East India	Jharkhand	Asur	J2b-M102	J2b	M241	13	12	25	16	16	16	12	10	13	20	11	10	15	9	19	13	17	Present Study
110	APTG11	Austroasiatic	PTG	East India	Jharkhand	Asur	J2b-M102	J2b	M241	13	12	25	16	16	16	12	10	13	20	11	10	15	9	19	13	17	Present Study
111	APTG12	Austroasiatic	PTG	East India	Jharkhand	Asur	J2b-M102	J2b	M241	13	12	25	16	16	16	12	10	13	21	11	10	15	9	19	14	17	Present Study
112	APTG13	Austroasiatic	PTG	East India	Jharkhand	Asur	J2b-M102	J2b	M241	13	12	25	16	16	16	12	10	13	20	11	10	15	9	19	13	17	Present Study
113	APTG14	Austroasiatic	PTG	East India	Jharkhand	Asur	J2b-M102	J2b	M241	13	12	25	16	16	16	12	10	13	21	11	10	15	9	19	13	17	Present Study
114	APTG15	Austroasiatic	PTG	East India	Jharkhand	Asur	J2b-M102	J2b	M241	13	12	25	16	16	16	12	10	13	21	11	10	15	9	19	13	17	Present Study
115	APTG16	Austroasiatic	PTG	East India	Jharkhand	Asur	J2b-M102	J2b	M241	13	12	25	16	16	16	12	10	13	20	11	10	15	9	19	13	17	Present Study
116	APTG17	Austroasiatic	PTG	East India	Jharkhand	Asur	J2b-M102	J2b	M241	13	12	25	16	16	16	12	10	13	20	11	10	15	9	19	13	17	Present Study
117	APTG18	Austroasiatic	PTG	East India	Jharkhand	Asur	J2b-M102	J2b	M241	13	12	25	16	16	16	12	10	13	21	11	10	15	9	19	14	17	Present Study
118	INWTr1	Indo-European	Tribe	Northwest India	Gujarat	Bhil	J2b-M102	J2b	M102	14	12	24	17	17	15	12	10	12	22	11	11	15	9	19	15	18	Present Study
119	IC2	Indo-European	Caste	Northwest India	Gujarat	Lohana	J2b-M102	J2b	M241	14	12	23	16	18	16	12	9	12	21	12	12	15	10	19	14	18	Present Study
120	IC3	Indo-European	Caste	Northwest India	Gujarat	Lohana	J2b-M102	J2b	M241	14	12	23	16	19	15	12	9	12	21	12	12	15	10	19	14	18	Present Study
121	INWTr2	Indo-European	Tribe	Northwest India	Gujarat	Tadvi	J2b-M102	J2b	M241	13	12	23	16	16	15	12	10	11	21	11	11	14	9	19	13	15	Present Study
122	INWTr3	Indo-European	Tribe	Northwest India	Gujarat	Tadvi	J2b-M102	J2b	M241	13	12	24	16	16	15	12	11	12	21	11	12	15	9	18	9	18	Present Study
123	INWTr4	Indo-European	Tribe	Northwest India	Gujarat	Tadvi	J2b-M102	J2b	M241	13	12	24	17	16	15	12	11	11	22	11	11	14	9	19	12	17	Present Study
124	KMUS1	Indo-European	Muslim	North India	Kashmir	Kashmiri Muslim	J2b-M102	J2b	M241	13	12	24	16	16	14	12	10	11	21	11	11	15	9	17	16	19	Present Study
125	IC4	Indo-European	Caste	North India	Kashmir	Kashmiri Pandit	J2b-M102	J2b	M241	13	12	24	17	16	15	12	10	11	20	12	11	15	9	19	13	17	Present Study
126	IC5	Indo-European	Caste	North India	Kashmir	Kashmiri Pandit	J2b-M102	J2b	M241	13	12	24	17	16	15	12	10	11	20	12	11	15	9	19	13	17	Present Study
127	IC6	Indo-European	Caste	North India	Punjab/Uttar Pradesh	Khatri	J2b-M102	J2b	M205	14	12	24	16	18	15	12	10	13	21	11	11	14	9	19	16	18	Present Study
128	INWTr5	Indo-European	Tribe	Northwest India	Rajasthan	Meena	J2b-M102	J2b	M205	14	12	24	17	18	15	12	10	12	21	11	11	15	9	19	15	17	Present Study
129	INWTr6	Indo-European	Tribe	Northwest India	Rajasthan	Meena	J2b-M102	J2b	M241	13	12	24	16	19	15	13	10	11	20	12	11	15	9	17	12	17	Present Study
130	INWTr7	Indo-European	Tribe	Northwest India	Rajasthan	Meena	J2b-M102	J2b	M102 (XZ1827)	14	12	23	16	15	15	13	10	13	22	11	11	15	9	19	14	15	Present Study
131	NEPL1	Tibeto-Burman	Caste	North India	Nepal	Thapa	J2b-M102	J2b	M241	13	12	24	16	16	16	11	10	13	21	11	11	15	9	18	13	16	Present Study
132	NEPL2	Tibeto-Burman	Caste	North India	Nepal	Thapa	J2b-M102	J2b	M241	14	12	23	17	16	16	12	11	11	21	12	11	15	9	19	14	17	Present Study
133	NEPL3	Tibeto-Burman	Caste	North India	Nepal	Thapa	J2b-M102	J2b	M241	13	12	25	16	16	14	12	10	12	21	11	11	15	9	19	14	18	Present Study
134	INTr1	Indo-European	Tribe	North India	Uttar Pradesh	Buxas	J2b-M102	J2b	M241	13	12	24	16	17	15	12	10	11	20	11	11	15	9	18	12	17	Present Study
135	INTr2	Indo-European	Tribe	North India	Uttar Pradesh	Buxas	J2b-M102	J2b	M241	13	12	24	16	17	15	12	10	11	20	11	11	15	9	18	12	17	Present Study
136	INTr3	Indo-European	Tribe	North India	Uttar Pradesh	Buxas	J2b-M102	J2b	M241	13	12	24	16	16	15	13	10	11	20	11	11	15	9	19	12	16	Present Study
137	INTr4	Indo-European	Tribe	North India	Uttar Pradesh	Buxas	J2b-M102	J2b	M241	13	12	24	16	16	15	13	10	11	20	11	11	15	9	19	11	16	Present Study
138	INTr5	Indo-European	Tribe	North India	Uttar Pradesh	Tharu	J2b-M102	J2b	M241	13	12	24	17	18	15	13	11	12	21	11	11	15	9	19	13	17	Present Study
139	IC7	Indo-European	Caste	North India	Uttar Pradesh	Uttar Pradesh Sample	J2b-M102	J2b	M102 (XZ1827)	13	12	25	17	16	17	12	11	12	22	12	11	15	9	18	14	17	Present Study
140	DTRr1	Dravidian	Tribe	Southwest India	Karnataka	Halakki	J2b-M102	J2b	M102 (XZ1827)	14	13	24	16	15	15	12	10	12	20	11	11	14	9	19	14	17	Present Study
141	DPTG1	Dravidian	PTG	South India	Andhra Pradesh	Chenchu	J2b-M102	J2b	M241	13	12	24	16	18	15	12	10	11	21	11	11	15	9	19	13	16	Present Study
142	DPTG2	Dravidian	PTG	South India	Andhra Pradesh	Chenchu	J2b-M102	J2b	M241	14	12	23	16	16	15	12	10	12	22	11	11	15	9	19	13	18	Present Study
143	DPTG3	Dravidian	PTG	South India	Andhra Pradesh	Chenchu	J2b-M102	J2b	M241	14	12	23	16	16	15	12	10	12	22	11	11	15	9	19	13	17	Present Study
144	IPTG2	Indo-European	PTG	South India	Andhra Pradesh	Kotia	J2b-M102	J2b	M102	13	13	25	16	16	15	12	10	12	21	11	11	15	9	19	13	16	Present Study
145	DSC1	Dravidian	Caste	South India	Andhra Pradesh	Reddy	J2b-M102	J2b	M241	14	13	24	16	14	17	12	10	12	20	11	11	14	9	19	15	19	Present Study
146	DNMD1	Dravidian	Nomadic	South India	Andhra Pradesh	Pichakuntla/Mondi	J2b-M102	J2b	M241	13	12	24	16	15	15	12	10	12	21	11	11	15	9	19	15	17	Present Study
147	DNMD2	Dravidian	Nomadic	South India	Andhra Pradesh	Pichakuntla/Mondi	J2b-M102	J2b	M241	13	12	24	16	18	15	12	10	12	21	12	11	15	9	19	15	17	Present Study
148	DNMD3	Dravidian	Nomadic	South India	Andhra Pradesh	Pichakuntla/Mondi	J2b-M102	J2b	M241	13	12	24	16	15	15	12	11	11	21	11	11	15	9	19	15	17	Present Study
149	DNMD4	Dravidian	Nomadic	South India	Andhra Pradesh	Pichakuntla/Mondi	J2b-M102	J2b	M241	13	12	24	16	15	15	12	11	11	21	11	11	15	9	19	15	17	Present Study
150	DNMD5	Dravidian	Nomadic	South India	Andhra Pradesh	Pichakuntla/Mondi	J2b-M102	J2b	M241	13	12	24	16	15	15	12	11	11	21	11	11	15	9	19	15	17	Present Study
151	DNMD6	Dravidian	Nomadic	South India	Andhra Pradesh	Pichakuntla/Mondi	J2b-M102	J2b	M241	13	12	24	16	15	15	12	10	11	21	11	11	15	9	19	15	17	Present Study
152	DNMD7	Dravidian	Nomadic	South India	Andhra Pradesh	Pichakuntla/Mondi	J2b-M102	J2b	M241	13	12	24	16	15	15	12	10	11	21	11	11	15	9	19	15	17	Present Study
153	DNMD8	Dravidian	Nomadic	South India	Andhra Pradesh	Pichakuntla/Mondi	J2b-M102	J2b	M241	13	12	24	17	15	15	12	10	11	21	11	11	15	9	19	15	17	Present Study
154	INMD4	Indo-European	Nomadic	South India	Andhra Pradesh	Shikari	J2b-M102	J2b	M241	13	13	24	16	15	15	13	10	13	21	11	12	15	9	18	12	17	Present Study
155	INMD5	Indo-European	Nomadic	South India	Andhra Pradesh	Shikari	J2b-M102	J2b	M241	13	13	24	16	15	15	13	10	13	21	11	11	15	9	18	12	17	Present Study
156	INMD6	Indo-European	Nomadic	South India	Andhra Pradesh	Shikari	J2b-M102	J2b	M241	13	13	24	16	15	15	13	10	13	21	11	12	15	9	18	12	17	Present Study
157	INMD7	Indo-European	Nomadic	South India	Andhra Pradesh	Shikari	J2b-M102	J2b	M241	13	13	24	16	18	15	13	10	13	21	11	11	15	9	18	12	17	Present Study
158	INTr6	Indo-European	Tribe	South India	Andhra Pradesh	Sugali	J2b-M102	J2b	M102	14	12	23	16	16	16	12	10	11	21	11	12	15	10	19	15	17	Present Study
159	DSC2	Dravidian	Caste	South India	Andhra Pradesh	Vysya	J2b-M102	J2b	M241	15	13	24	16	15	16	12	10	11	20	11	11	14	9	19	14	19	Present Study
160	DSC3	Dravidian	Caste	South India	Andhra Pradesh	Vysya	J2b-M102	J2b	M241	13	12	24	16	15	15	12	10	12	20	11	11	14	9	19	14	19	Present Study
161	DNMD9	Dravidian	Nomadic	South India	Andhra Pradesh	Yanadi	J2b-M102	J2b	M102 (XZ1827)	13	12	24	16	18	15	13	11	12	20	11	11	15	9	19	12	17	Present Study
162	DSC4	Dravidian	Caste	South India	Tamil Nadu	Lingayat	J2b-M102	J2b	M241	13	12	24	16	18	15	12	10	12	21	11	11	15	9	19	13	17	Present Study
163	DSC5	Dravidian	Caste	South India	Tamil Nadu	Lingayat	J2b-M102	J2b	M241	13	12	24	16	15	15	12	10	12	21	11	11	15	9	19	13	17	Present Study
164	INMD8	Indo-European	Nomadic	South India	Tamil Nadu	Narikuravar	J2b-M102	J2b	M241	13	14	24	16	15	15	13	10	13	21	11	11	15	9	18	12	17	Present Study
165	INMD9	Indo-European	Nomadic	South India	Tamil Nadu	Narikuravar	J2b-M102	J2b	M241	13	14	24	16	15	15	13	10	14	21	11	11	15	9	18	16	17	Present Study
166	INMD10	Indo-European	Nomadic	South India	Tamil Nadu	Narikuravar	J2b-M102	J2b	M241	13	14	24	16	15	15	13	10	12	21	11	11	15	9	18	12	17	Present Study
167	INMD11	Indo-European	Nomadic	South India	Tamil Nadu	Narikuravar	J2b-M102	J2b	M241	13	14	24	16	15	15	13	10	12	21	11	11	15	9	18	12	17	Present Study
168		Dravidian	PTG	South India	Andhra Pradesh	Chenchu	J1-M267	J1	M267	14	13	23	16	19	14	12	10	11	21	11	11	14	10	20	13	17	Present Study
169		Indo-European	Caste	Central India	Chhattisgarh	Sonkar	J1-M267	J1	M267	14	13	22	16	18	14	11	10	10	21	11	12	14	11	20	12	14	Present Study
170		Indo-European	Caste	Central India	Chhattisgarh	Sonkar	J1-M267	J1	M267	14	13	22	16	19	14	12	10	10	21	11	12	14	11	20	12		Present Study
171		Indo-European	Caste	Central India	Chhattisgarh	Sonkar	J1-M267	J1	M267	16	14	23	15	18	14	12	10	11	21	11	11	14	10	20	12	19	Present Study
172		Indo-European	Tribe	West India	Maharashtra	Mahadev Koli	J1-M267	J1	M267	16	11	24	19	18	14	12	10	11	21	11	11	14	10	20	14	17	Present Study
173		Indo-European	Caste	North India	Punjab/Uttar Pradesh	Khatri	J1-M267	J1	M267	15	13	23	16	18	14	12	10	11	20	11	11	14	10	20	12	20	Present Study

## Sheet: TableS4_J2_world_YSTR
Sr. No.	Sample ID	456	389I(CD)	390	389II(AB)	458	19	393	391	439	635	392	Y GATA_H4	437	438	448	385a	385b	Frequency	Haplogroup	Marker	Reference	Geography/Country	Social status	Origin	Population Name	Sample Name/Haplotype ID
1	ALTKZ1	15	13	23	29	18	14	12	10	11	23	11	11	15	9	21	15	16	1	J2a	M410	Dulik et al., 2011				Altaian Kazakhs
2	ALTKZ2	15	13	24	29	20	14	12	11	11	21	11	11	15	9	19	13	16	1	J2a	M410	Dulik et al., 2011				Altaian Kazakhs
3	AFG1	16	14	23	30	15	15	14	10	11	24	11	12	15	9	21	12	18	1	J2a5	M158	Haber et al., 2012	Afganistan		Oruzgan	Hazara	3
4	AFG2	15	12	23	28	17	14	12	10	11	25	11	10	15	9	20	13	18	1	J2a*	M410 (xM47,M67,M158)	Haber et al., 2012	Afganistan		Bamyan, Bamyan	Hazara	4
5	AFG3	15	12	23	28	17	14	12	10	11	25	11	10	15	9	20	13	18	1	J2a*	M410 (xM47,M67,M158)	Haber et al., 2012	Afganistan		Balkh, Mazar-e Sharif	Hazara	6
6	AFG4	16	14	23	30	15	15	14	10	11	23	11	12	15	9	21	12	18	1	J2a5	M158	Haber et al., 2012	Afganistan		Oruzgan	Hazara	14
7	AFG5	15	12	23	28	18	14	12	10	11	24	11	10	15	9	20	13	18	1	J2a*	M410 (xM47,M67,M158)	Haber et al., 2012	Afganistan		Bamyan, Bamyan	Hazara	17
8	AFG6	16	14	23	30	15	15	14	10	11	24	11	12	15	9	21	13	18	1	J2a5	M158	Haber et al., 2012	Afganistan		Ghor	Hazara	18
9	AFG7	15	12	23	28	17	14	12	10	11	25	11	10	15	9	20	13	18	1	J2a*	M410 (xM47,M67,M158)	Haber et al., 2012	Afganistan		Bamyan, Bamyan	Hazara	28
10	AFG8	14	14	23	30	17	14	12	10	12	24	11	11	14	9	21	15	19	1	J2a*	M410 (xM47,M67,M158)	Haber et al., 2012	Afganistan		Kunduz, Kunduz	Hazara	37
11	AFG9	14	14	23	30	17	14	12	10	12	24	11	11	14	9	22	15	20	1	J2a*	M410 (xM47,M67,M158)	Haber et al., 2012	Afganistan		Kunduz, Kunduz	Hazara	40
12	AFG10	14	14	23	30	17	14	12	10	12	24	11	11	14	9	21	15	19	1	J2a*	M410 (xM47,M67,M158)	Haber et al., 2012	Afganistan		Kunduz, Kunduz	Hazara	41
13	AFG11	17	13	24	30	18	14	13	11	12	21	11	12	15	9	18	14	15	1	J2a*	M410 (xM47,M67,M158)	Haber et al., 2012	Afganistan		Nuristan	Nurestani	48
14	AFG12	14	14	23	30	17	14	12	10	12	24	11	11	14	9	21	15	19	1	J2a*	M410 (xM47,M67,M158)	Haber et al., 2012	Afganistan		Kunduz, Kunduz	Hazara	54
15	AFG13	15	14	23	30	17	15	12	10	12	23	11	12	16	9	21	13	17	1	J2a*	M410 (xM47,M67,M158)	Haber et al., 2012	Afganistan		Nangarhar	Pashtun	56
16	AFG14	15	13	23	29	15	15	12	10	12	22	11	12	14	9	21	13	18	1	J2a*	M410 (xM47,M67,M158)	Haber et al., 2012	Afganistan		Herat, Herat	Tajik	70
17	AFG15	16	14	23	30	15	15	14	10	11	24	11	12	15	9	21	12	18	1	J2a5	M158	Haber et al., 2012	Afganistan		Balkh, Mazar-e Sharif	Hazara	71
18	AFG16	15	13	23	29	15	15	12	10	12	22	11	12	14	9	21	13	18	1	J2a*	M410 (xM47,M67,M158)	Haber et al., 2012	Afganistan		Ghor	Tajik	76
19	AFG17	15	13	22	29	14	14	12	10	13	22	11	12	15	9	21	13	16	1	J2a*	M410 (xM47,M67,M158)	Haber et al., 2012	Afganistan		Takhar	Tajik	86
20	AFG18	14	13	23	30	14	14	12	11	11	21	11	11	15	9	20	15	18	1	J2a*	M410 (xM47,M67,M158)	Haber et al., 2012	Afganistan		Faryab, Maymana	Tajik	87
21	AFG19	16	14	23	30	15	15	14	10	11	25	11	11	15	9	21	12	18	1	J2a5	M158	Haber et al., 2012	Afganistan		Oruzgan	Hazara	117
22	AFG20	15	13	24	29	20	14	12	10	11	22	11	11	15	10	19	13	16	1	J2a*	M410 (xM47,M67,M158)	Haber et al., 2012	Afganistan		Bamyan, Bamyan	Hazara	129
23	AFG21	16	14	23	30	15	15	14	10	11	25	11	11	15	9	21	12	18	1	J2a5	M158	Haber et al., 2012	Afganistan		Oruzgan	Hazara	135
24	AFG22	14	13	23	30	14	14	12	10	11	21	11	11	15	9	20	15	18	1	J2a*	M410 (xM47,M67,M158)	Haber et al., 2012	Afganistan		Faryab, Maymana	Tajik	142
25	AFG23	16	14	24	31	20	14	12	10	11	21	11	11	14	9	19	13	15	1	J2a*	M410 (xM47,M67,M158)	Haber et al., 2012	Afganistan		Takhar	Tajik	155
26	AFG24	15	13	24	29	19	14	12	10	11	21	11	11	15	10	19	13	18	1	J2a*	M410 (xM47,M67,M158)	Haber et al., 2012	Afganistan		Faryab, Maymana	Tajik	176
27	AFG25	16	13	24	29	19	14	12	11	11	21	11	11	15	10	19	13	16	1	J2a*	M410 (xM47,M67,M158)	Haber et al., 2012	Afganistan		Takhar	Uzbek	178
28	AFG26	13	12	23	30	17	15	12	10	12	21	11	11	15	9	17	14	16	1	J2b2	M241	Haber et al., 2012	Afganistan		Takhar	Tajik	189
29	AFG27	15	13	22	31	15	14	12	10	10	21	11	11	15	9	20	12	15	1	J2a2	M67	Haber et al., 2012	Afganistan		Baghlan	Tajik	197
30	AFG28	14	14	23	30	17	14	12	10	12	25	11	11	14	9	21	15	19	1	J2a*	M410 (xM47,M67,M158)	Haber et al., 2012	Afganistan		Kunduz, Kunduz	Hazara	508
31	MONT1	15	14	23	31	12.2	14	13	10	12	21	11	12	14	9	19	10	20	1	J2a1 (xJ2a1bh)	Inferred in publication	Mirabal et al., 2010	Montenegro			Montenegro
32	MONT2	16	14	23	31	17	14	12	10	13	22	11	12	15	9	21	13	17	1	J2a1 (xJ2a1bh)	Inferred in publication	Mirabal et al., 2010	Montenegro			Montenegro
33	MONT3	15	13	22	29	15	14	12	10	12	23	11	12	14	10	21	14	15	1	J2a1 (xJ2a1bh)	Inferred in publication	Mirabal et al., 2010	Montenegro			Montenegro
34	MONT4	15	13	22	29	15	14	12	10	11	21	11	12	14	10	21	14	16	1	J2a1b	Inferred in publication	Mirabal et al., 2010	Montenegro			Montenegro
35	MONT5	15	13	22	29	15	14	12	10	11	22	11	12	14	10	21	14	16	1	J2a1b	Inferred in publication	Mirabal et al., 2010	Montenegro			Montenegro
36	MONT6	15	13	26	31	17	15	13	11	13	23	11	11	15	7	20	14	15	1	J2a1b	Inferred in publication	Mirabal et al., 2010	Montenegro			Montenegro
37	MONT7	16	14	23	31	16	15	12	10	11	22	11	11	15	9	20	14	18	1	J2a1b	Inferred in publication	Mirabal et al., 2010	Montenegro			Montenegro
38	MONT8	15	13	22	29	16	14	12	10	11	22	11	12	14	10	21	14	16	1	J2a1b	Inferred in publication	Mirabal et al., 2010	Montenegro			Montenegro
39	MONT9	15	13	22	29	16	14	12	10	12	22	11	12	14	10	21	14	16	1	J2a1b	Inferred in publication	Mirabal et al., 2010	Montenegro			Montenegro
40	MONT10	15	13	22	32	15	16	12	10	12	20	11	12	14	9	21	13	15	1	J2a1b	Inferred in publication	Mirabal et al., 2010	Montenegro			Montenegro
41	MONT11	15	15	23	31	17	14	12	10	11	22	11	12	15	9	19	13	16	1	J2a1b	Inferred in publication	Mirabal et al., 2010	Montenegro			Montenegro
42	MONT12	15	14	23	30	17	14	12	10	11	22	11	12	15	9	19	13	16	1	J2a1b	Inferred in publication	Mirabal et al., 2010	Montenegro			Montenegro
43	MONT13	13	12	24	28	16	14	12	10	12	22	11	11	16	9	19	14	18	1	J2b	Inferred in publication	Mirabal et al., 2010	Montenegro
44	MONT14	13	12	24	28	16	15	12	10	13	21	11	11	16	9	19	14	17	1	J2b	Inferred in publication	Mirabal et al., 2010	Montenegro
45	MONT15	14	12	23	28	16	15	12	10	12	21	12	12	14	9	19	15	20	1	J2b	Inferred in publication	Mirabal et al., 2010	Montenegro
46	MONT16	15	12	23	28	16	15	12	10	12	21	12	12	14	9	19	15	19	1	J2b	Inferred in publication	Mirabal et al., 2010	Montenegro
47	MONT17	13	12	24	28	16	14	12	10	11	22	11	11	16	9	19	14	17	1	J2b	Inferred in publication	Mirabal et al., 2010	Montenegro
48	MONT18	13	12	24	28	16	14	12	10	12	22	11	11	16	9	19	14	17	1	J2b	Inferred in publication	Mirabal et al., 2010	Montenegro
49	MONT19	13	12	24	28	16	15	12	10	12	21	11	11	16	9	19	14	17	1	J2b	Inferred in publication	Mirabal et al., 2010	Montenegro
50	MONT20	13	12	24	28	16	15	12	10	14	21	11	11	16	9	19	14	17	1	J2b	Inferred in publication	Mirabal et al., 2010	Montenegro
51	MONT21	12	12	24	28	16	15	13	10	12	21	11	11	16	9	19	14	17	1	J2b	Inferred in publication	Mirabal et al., 2010	Montenegro
52	MONT22	13	12	24	28	16	15	12	10	13	24	11	11	16	9	19	13	17	1	J2b	Inferred in publication	Mirabal et al., 2010	Montenegro
53	MONT23	13	12	24	28	16	15	12	10	14	23	11	11	16	9	19	13	17	1	J2b	Inferred in publication	Mirabal et al., 2010	Montenegro
54	MONT24	13	12	24	28	16	15	12	10	15	24	11	11	16	9	19	13	17	1	J2b	Inferred in publication	Mirabal et al., 2010	Montenegro
55	MONT25	13	12	24	28	16	14	12	10	12	21	11	11	16	9	19	14	15	1	J2b	Inferred in publication	Mirabal et al., 2010	Montenegro
56	MONT26	14	12	23	28	15	15	12	10	12	21	12	12	14	9	19	16	18	1	J2b	Inferred in publication	Mirabal et al., 2010	Montenegro
57	MONT27	14	12	23	28	15	15	12	10	12	21	12	12	14	9	19	15	18	1	J2b	Inferred in publication	Mirabal et al., 2010	Montenegro
58	MONT28	14	12	23	28	15	15	12	10	12	21	12	11	14	9	19	15	16	1	J2b	Inferred in publication	Mirabal et al., 2010	Montenegro
59	SERB1	15	13	24	29	16	14	12	10	10	21	11	12	14	9	20	13	16	1	J2a1b	Inferred in publication	Mirabal et al., 2010	Serbia			Serbia
60	SERB2	15	14	23	31	17	14	12	10	11	22	11	11	15	9	21	13	13	1	J2a1b	Inferred in publication	Mirabal et al., 2010	Serbia			Serbia
61	SERB3	15	14	25	30	16	14	12	10	11	21	11	11	16	10	20	14	16	1	J2a1b	Inferred in publication	Mirabal et al., 2010	Serbia			Serbia
62	SERB4	16	13	22	29	15	14	12	10	11	21	11	12	14	10	21	14	15	1	J2a1b	Inferred in publication	Mirabal et al., 2010	Serbia			Serbia
63	SERB5	15	13	23	29	14	15	12	9	12	21	11	11	14	9	21	13	16	1	J2a1h	Inferred in publication	Mirabal et al., 2010	Serbia			Serbia
64	SERB6	16	13	24	29	14	15	12	9	12	21	11	12	14	9	22	13	18	1	J2a1h	Inferred in publication	Mirabal et al., 2010	Serbia			Serbia
65	SERB7	14	12	23	28	15	15	13	10	12	21	12	12	14	9	19	15	18	1	J2b	Inferred in publication	Mirabal et al., 2010	Serbia
66	SERB8	14	12	23	28	16	15	12	10	12	21	12	12	14	9	19	15	19	1	J2b	Inferred in publication	Mirabal et al., 2010	Serbia
67	SERB9	14	13	23	29	16	15	12	10	12	21	12	12	14	9	19	15	19	1	J2b	Inferred in publication	Mirabal et al., 2010	Serbia
68	ALGR1	16	13	22	31	15	14	12	10	11	21	11	11	15	9	21	14	15	1	J2a1b/J2f	M67	Robino et al., 2008	Algeria-Oran			Arab
69	ALGR2	16	13	23	29	16	14	12	10	10	22	11	11	15	9	20	13	19	1	J2a1b/J2f	M67	Robino et al., 2008	Algeria-Oran			Arab
70	ALGR3	16	13	23	30	17	14	12	10	12	21	11	11	14	9	20	13	15	1	J2a1b/J2f	M67	Robino et al., 2008	Algeria-Oran			Arab
71	ALGR4	16	13	24	29	17	14	12	11	11	21	11	11	16	9	20	12	15	1	J2a1b/J2f	M67	Robino et al., 2008	Algeria-Oran			Arab
72	ALGR5	17	13	23	29	16	15	12	10	10	21	11	11	15	9	21	13	15	1	J2a1b/J2f	M67	Robino et al., 2008	Algeria-Oran			Arab
73	CCOS1	15	11	23	28	17	15	14	9	11	21	10	12	16	9	21	15	17	1	J2*	M172(xM12,M47,M67)	Balanovsky et al., 2011	Caucasus			Ossets-Digor	OSE-547
74	CCAVR1	15	12	22	28	18	15	12	10	12	21	11	11	15	9	21	13	17	1	J2*	M172(xM12,M47,M67)	Balanovsky et al., 2011	Caucasus			Avar	DAG-498
75	CCAVR2	15	12	22	28	18	15	12	10	12	21	11	11	15	9	21	13	17	1	J2*	M172(xM12,M47,M67)	Balanovsky et al., 2011	Caucasus			Avar	DAG-517
76	CCHING1	15	12	23	28	19	14	12	11	11	23	11	11	15	9	21	13	14	1	J2*	M172(xM12,M47,M67)	Balanovsky et al., 2011	Caucasus			Chechen (Ingushetia)	ING-1081
77	CCAVR3	16	12	23	28	20	14	12	10	12	20	11	11	15	9	21	13	17	1	J2*	M172(xM12,M47,M67)	Balanovsky et al., 2011	Caucasus			Avar	DAG-441
78	CCLEZ1	15	12	24	28	15	16	13	10	12	24	11	12	14	9	21	13	19	1	J2*	M172(xM12,M47,M67)	Balanovsky et al., 2011	Caucasus			Lezghins	DAG-019
79	CCCRC1	15	12	25	30	18	15	12	10	12	24	11	11	16	9	19	14	15	1	J2*	M172(xM12,M47,M67)	Balanovsky et al., 2011	Caucasus			Circassians	KCHE-1506
80	CCCRC2	15	12	25	30	18	15	12	10	12	24	11	11	16	9	19	14	15	1	J2*	M172(xM12,M47,M67)	Balanovsky et al., 2011	Caucasus			Circassians	KCHE-1057
81	CCCRC3	15	12	25	30	18	15	12	10	13	24	11	11	16	9	19	14	15	1	J2*	M172(xM12,M47,M67)	Balanovsky et al., 2011	Caucasus			Circassians	KCHE-1514
82	CCOS16	15	12	25	31	18	14	12	10	13	22	11	12	16	7	19	14	15	1	J2*	M172(xM12,M47,M67)	Balanovsky et al., 2011	Caucasus			Ossets-Iron	OSE-174
83	CCOS17	15	12	25	31	18	14	12	10	13	22	11	12	16	7	19	14	15	1	J2*	M172(xM12,M47,M67)	Balanovsky et al., 2011	Caucasus			Ossets-Iron	OSE-180
84	CCKAT1	16	13	24	28	18	13	12	11	11	24	11	11	14	9	20	13	15	1	J2*	M172(xM12,M47,M67)	Balanovsky et al., 2011	Caucasus			Kaitak	DAG06-661
85	CCING1	16	13	21	29	17	14	12	10	12	23	11	10	15	9	20	13	16	1	J2*	M172(xM12,M47,M67)	Balanovsky et al., 2011	Caucasus			Ingush	ING-1379
86	CCAVR4	17	13	23	29	14	16	12	9	11	21	11	12	15	9	21	13	16	1	J2*	M172(xM12,M47,M67)	Balanovsky et al., 2011	Caucasus			Avar	DAG-451
87	CCOS18	15	13	24	29	20	14	12	10	14	21	11	11	16	7	19	13	14	1	J2*	M172(xM12,M47,M67)	Balanovsky et al., 2011	Caucasus			Ossets-Iron	OSE-113
88	CCOS2	15	13	24	29	20	14	12	10	13	21	11	12	16	7	19	13	15	1	J2*	M172(xM12,M47,M67)	Balanovsky et al., 2011	Caucasus			Ossets-Digor	OSE-589
89	CCOS3	15	13	24	29	20	14	12	10	13	21	11	12	16	7	19	13	15	1	J2*	M172(xM12,M47,M67)	Balanovsky et al., 2011	Caucasus			Ossets-Digor	OSE-047
90	CCOS19	15	13	24	29	20	14	12	10	13	22	11	12	16	7	19	13	15	1	J2*	M172(xM12,M47,M67)	Balanovsky et al., 2011	Caucasus			Ossets-Iron	OSE-121
91	CCOS4	15	13	24	29	20	14	12	10	13	23	11	13	15	7	19	14	15	1	J2*	M172(xM12,M47,M67)	Balanovsky et al., 2011	Caucasus			Ossets-Digor	OSE-508
92	CCOS5	15	13	24	29	19	14	13	10	13	23	11	12	16	7	19	15	15	1	J2*	M172(xM12,M47,M67)	Balanovsky et al., 2011	Caucasus			Ossets-Digor	OSE-519
93	CCSHP1	15	13	25	29	18	14	12	10	11	22	11	12	16	9	20	14	15	1	J2*	M172(xM12,M47,M67)	Balanovsky et al., 2011	Caucasus			Shapsug	SHAP-068
94	CCLEZ2	15	13	23	30	15	15	12	10	11	22	11	11	15	9	20	13	17	1	J2*	M172(xM12,M47,M67)	Balanovsky et al., 2011	Caucasus			Lezghins	DAG-018
95	CCHDG1	17	13	23	30	17	14	12	10	10	23	11	11	15	9	20	13	16	1	J2*	M172(xM12,M47,M67)	Balanovsky et al., 2011	Caucasus			Chechen (Dagestan)	DAG06-211
96	CCABZ1	13	13	24	30	18	14	12	10	13	21	11	11	15	9	19	13	15	1	J2*	M172(xM12,M47,M67)	Balanovsky et al., 2011	Caucasus			Abkhaz	Abh-038
97	CCOS20	15	13	24	30	19	14	12	10	11	22	11	13	16	7	19	13	16	1	J2*	M172(xM12,M47,M67)	Balanovsky et al., 2011	Caucasus			Ossets-Iron	OSE-152
98	CCCRC4	15	13	24	30	18	14	13	10	12	23	11	10	16	9	20	14	15	1	J2*	M172(xM12,M47,M67)	Balanovsky et al., 2011	Caucasus			Circassians	KCHE-1476
99	CCCRC5	15	13	24	30	18	14	13	10	12	23	11	10	16	9	20	14	15	1	J2*	M172(xM12,M47,M67)	Balanovsky et al., 2011	Caucasus			Circassians	KCHE-1510
100	CCCRC6	15	13	24	30	19	14	13	11	12	23	11	10	16	9	20	14	15	1	J2*	M172(xM12,M47,M67)	Balanovsky et al., 2011	Caucasus			Circassians	KCHE-1516
101	CCOS21	15	13	25	30	19	14	12	10	11	22	11	12	16	7	19	13	16	1	J2*	M172(xM12,M47,M67)	Balanovsky et al., 2011	Caucasus			Ossets-Iron	OSE-500
102	CCOS22	15	13	25	30	19	14	12	10	12	22	11	13	16	7	19	13	16	1	J2*	M172(xM12,M47,M67)	Balanovsky et al., 2011	Caucasus			Ossets-Iron	OSE-126
103	CCCRC7	15	13	25	30	19	14	13	10	13	21	11	10	16	9	20	14	14	1	J2*	M172(xM12,M47,M67)	Balanovsky et al., 2011	Caucasus			Circassians	CHRK-503
104	CCCRC8	15	13	25	30	17	14	12	10	12	23	11	12	16	9	20	14	15	1	J2*	M172(xM12,M47,M67)	Balanovsky et al., 2011	Caucasus			Circassians	KCHE-1557
105	CCABZ2	15	13	25	30	18	14	12	10	13	21	11	11	16	9	20	14	15	1	J2*	M172(xM12,M47,M67)	Balanovsky et al., 2011	Caucasus			Abkhaz	Abh-081(II)
106	CCSHP2	15	13	25	30	18	14	12	10	11	21	11	12	16	9	20	14	15	1	J2*	M172(xM12,M47,M67)	Balanovsky et al., 2011	Caucasus			Shapsug	SHAP-039
107	CCOS23	15	13	25	30	19	14	12	10	13	21	11	12	16	9	20	14	16	1	J2*	M172(xM12,M47,M67)	Balanovsky et al., 2011	Caucasus			Ossets-Iron	OSE-101
108	CCOS6	15	13	25	30	18	14	12	10	12	24	11	12	16	9	20	15	16	1	J2*	M172(xM12,M47,M67)	Balanovsky et al., 2011	Caucasus			Ossets-Digor	OSE-486
109	CCCRC9	15	13	25	30	17	15	12	10	13	23	11	11	16	9	21	15	15	1	J2*	M172(xM12,M47,M67)	Balanovsky et al., 2011	Caucasus			Circassians	Chrk-261
110	CCAVR5	15	13	25	30	20	15	12	10	12	21	11	14	16	7	20	15	15	1	J2*	M172(xM12,M47,M67)	Balanovsky et al., 2011	Caucasus			Avar	DAG-456
111	CCHING2	15	13	23	31	17	14	12	10	11	24	11	10	15	9	20	13	16	1	J2*	M172(xM12,M47,M67)	Balanovsky et al., 2011	Caucasus			Chechen (Ingushetia)	ING-1090
112	CCSHP3	16	13	23	31	17	15	14	10	11	21	12	12	15	10	20	13	14	1	J2*	M172(xM12,M47,M67)	Balanovsky et al., 2011	Caucasus			Shapsug	SHAP-346
113	CCOS24	15	13	25	31	19	14	12	10	13	22	11	14	16	7	18	13	13	1	J2*	M172(xM12,M47,M67)	Balanovsky et al., 2011	Caucasus			Ossets-Iron	OSE-114
114	CCOS25	15	13	25	31	19	14	12	10	13	22	11	13	16	7	18	13	14	1	J2*	M172(xM12,M47,M67)	Balanovsky et al., 2011	Caucasus			Ossets-Iron	OSE-221
115	CCOS7	15	13	25	31	19	14	12	10	13	22	11	14	16	7	18	13	14	1	J2*	M172(xM12,M47,M67)	Balanovsky et al., 2011	Caucasus			Ossets-Digor	OSE-142
116	CCOS26	15	13	25	31	19	14	12	10	13	22	11	14	16	7	18	13	14	1	J2*	M172(xM12,M47,M67)	Balanovsky et al., 2011	Caucasus			Ossets-Iron	OSE-132
117	CCOS27	15	13	25	31	19	14	12	10	13	22	11	14	16	7	18	13	14	1	J2*	M172(xM12,M47,M67)	Balanovsky et al., 2011	Caucasus			Ossets-Iron	OSE-492
118	CCOS28	15	13	25	31	19	14	12	10	13	22	11	14	16	7	18	13	14	1	J2*	M172(xM12,M47,M67)	Balanovsky et al., 2011	Caucasus			Ossets-Iron	OSE-043
119	CCOS29	15	13	25	31	19	14	12	10	14	22	11	14	16	7	18	13	14	1	J2*	M172(xM12,M47,M67)	Balanovsky et al., 2011	Caucasus			Ossets-Iron	OSE-024
120	CCSHP4	15	13	25	31	18	14	12	10	11	19	11	12	16	9	20	14	15	1	J2*	M172(xM12,M47,M67)	Balanovsky et al., 2011	Caucasus			Shapsug	SHAP-123
121	CCSHP5	15	13	25	31	18	14	12	10	11	21	11	12	16	9	20	14	15	1	J2*	M172(xM12,M47,M67)	Balanovsky et al., 2011	Caucasus			Shapsug	SHAP-291
122	CCSHP6	15	13	25	31	18	14	12	10	12	21	11	12	16	9	20	14	15	1	J2*	M172(xM12,M47,M67)	Balanovsky et al., 2011	Caucasus			Shapsug	SHAP-243
123	CCCHN1	15	13	25	31	20	15	12	10	11	22	11	12	16	7	20	15	16	1	J2*	M172(xM12,M47,M67)	Balanovsky et al., 2011	Caucasus			Chechen (Chechnya)	Chech-1017
124	CCOS30	16	13	25	31	20	14	12	10	12	22	11	14	16	7	18	13	13	1	J2*	M172(xM12,M47,M67)	Balanovsky et al., 2011	Caucasus			Ossets-Iron	OSE-006
125	CCAVR6	15	14	22	30	16	15	12	10	13	21	11	12	15	9	22	15	17	1	J2*	M172(xM12,M47,M67)	Balanovsky et al., 2011	Caucasus			Avar	DAG-448
126	CCING2	14	14	23	30	17	14	12	10	11	23	12	10	15	9	21	14	18	1	J2*	M172(xM12,M47,M67)	Balanovsky et al., 2011	Caucasus			Ingush	ING-1371
127	CCOS8	15	14	23	30	16	14	12	10	12	23	11	11	14	9	20	14	20	1	J2*	M172(xM12,M47,M67)	Balanovsky et al., 2011	Caucasus			Ossets-Digor	OSE-214
128	CCOS31	15	14	24	30	20	14	12	10	13	22	11	13	15	7	19	14	15	1	J2*	M172(xM12,M47,M67)	Balanovsky et al., 2011	Caucasus			Ossets-Iron	OSE-154
129	CCCRC10	15	14	23	31	15	14	12	10	11	21	11	11	15	9	21	13	14	1	J2*	M172(xM12,M47,M67)	Balanovsky et al., 2011	Caucasus			Circassians	Chrk-273
130	CCABZ3	15	14	24	31	18	14	12	10	13	23	11	12	15	9	19	14	17	1	J2*	M172(xM12,M47,M67)	Balanovsky et al., 2011	Caucasus			Abkhaz	Abh-030
131	CCCRC11	15	14	25	31	19	14	13	10	12	21	11	10	16	9	20	14	14	1	J2*	M172(xM12,M47,M67)	Balanovsky et al., 2011	Caucasus			Circassians	Chrk-271
132	CCCRC12	15	14	25	31	19	14	13	10	12	21	11	10	16	9	20	14	14	1	J2*	M172(xM12,M47,M67)	Balanovsky et al., 2011	Caucasus			Circassians	KCHE-1523
133	CCCRC13	15	14	23	32	15	14	12	10	11	22	11	11	15	9	21	13	14	1	J2*	M172(xM12,M47,M67)	Balanovsky et al., 2011	Caucasus			Circassians	Chrk-226
134	CCCRC14	15	14	23	32	15	14	12	10	11	22	11	11	15	9	21	13	14	1	J2*	M172(xM12,M47,M67)	Balanovsky et al., 2011	Caucasus			Circassians	KCHE-1522
135	CCCRC15	15	14	23	32	15	14	12	10	11	22	11	11	15	9	21	13	14	1	J2*	M172(xM12,M47,M67)	Balanovsky et al., 2011	Caucasus			Circassians	CHRK-507
136	CCCRC16	15	14	23	32	15	14	12	10	11	22	11	11	15	9	21	13	14	1	J2*	M172(xM12,M47,M67)	Balanovsky et al., 2011	Caucasus			Circassians	CHRK-532
137	CCCRC17	15	13	23	29	16	14	12	10	11	24	11	12	15	9	21	13	16	1	J2a4a	M47	Balanovsky et al., 2011	Caucasus			Circassians	Chrk-285
138	CCHING3	14	10	22	26	17	14	12	10	11	23	12	11	15	9	21	14	18	1	J2a4b*	M67(xM92)	Balanovsky et al., 2011	Caucasus			Chechen (Ingushetia)	ING-1085
139	CCHING4	14	10	22	26	17	14	12	10	11	23	12	11	15	9	21	14	18	1	J2a4b*	M67(xM92)	Balanovsky et al., 2011	Caucasus			Chechen (Ingushetia)	ING-1086
140	CCHING5	14	10	22	26	17	14	12	10	11	23	12	11	15	9	21	14	18	1	J2a4b*	M67(xM92)	Balanovsky et al., 2011	Caucasus			Chechen (Ingushetia)	ING-1087
141	CCHING6	14	10	22	26	17	14	12	10	11	23	12	11	15	9	21	14	18	1	J2a4b*	M67(xM92)	Balanovsky et al., 2011	Caucasus			Chechen (Ingushetia)	ING-1088
142	CCING3	16	12	21	28	16	14	12	10	11	23	11	10	15	9	20	13	16	1	J2a4b*	M67(xM92)	Balanovsky et al., 2011	Caucasus			Ingush	ING-1364
143	CCING4	15	13	21	28	16	14	12	10	12	22	11	10	15	9	21	13	16	1	J2a4b*	M67(xM92)	Balanovsky et al., 2011	Caucasus			Ingush	Chech-1246
144	CCING5	12	13	21	29	16	14	12	10	12	22	11	10	15	9	20	13	16	1	J2a4b*	M67(xM92)	Balanovsky et al., 2011	Caucasus			Ingush	Chech-1221
145	CCING6	15	13	21	29	16	14	12	10	12	23	11	10	15	9	19	13	16	1	J2a4b*	M67(xM92)	Balanovsky et al., 2011	Caucasus			Ingush	ING-1341
146	CCING7	15	13	21	29	16	14	12	10	11	23	11	10	15	9	20	13	16	1	J2a4b*	M67(xM92)	Balanovsky et al., 2011	Caucasus			Ingush	ING-1409
147	CCING8	15	13	21	29	16	14	12	10	12	23	11	10	15	9	20	13	16	1	J2a4b*	M67(xM92)	Balanovsky et al., 2011	Caucasus			Ingush	ING-1354
148	CCING9	15	13	21	29	16	14	12	10	12	23	11	10	15	9	20	13	16	1	J2a4b*	M67(xM92)	Balanovsky et al., 2011	Caucasus			Ingush	ING-1358
149	CCING10	15	13	21	29	16	14	12	10	12	22	11	11	15	9	20	13	16	1	J2a4b*	M67(xM92)	Balanovsky et al., 2011	Caucasus			Ingush	ING-1353
150	CCING11	15	13	21	29	16	14	12	10	12	22	11	11	15	9	20	13	16	1	J2a4b*	M67(xM92)	Balanovsky et al., 2011	Caucasus			Ingush	ING-1359
151	CCING12	15	13	21	29	16	14	12	10	12	22	11	11	15	9	20	13	16	1	J2a4b*	M67(xM92)	Balanovsky et al., 2011	Caucasus			Ingush	ING-1365
152	CCING13	15	13	21	29	16	14	12	10	12	22	11	11	15	9	20	13	16	1	J2a4b*	M67(xM92)	Balanovsky et al., 2011	Caucasus			Ingush	ING-1421
153	CCING14	15	13	21	29	16	14	12	10	12	23	11	11	15	9	20	13	16	1	J2a4b*	M67(xM92)	Balanovsky et al., 2011	Caucasus			Ingush	ING-1402
154	CCCHN2	16	13	21	29	16	14	12	10	12	23	11	10	15	9	20	13	15	1	J2a4b*	M67(xM92)	Balanovsky et al., 2011	Caucasus			Chechen (Chechnya)	Chech-1021
155	CCING15	16	13	21	29	16	14	12	10	12	23	11	10	15	9	20	13	15.3	1	J2a4b*	M67(xM92)	Balanovsky et al., 2011	Caucasus			Ingush	ING-1413
156	CCING16	16	13	21	29	16	14	12	10	11	22	11	10	15	9	20	13	16	1	J2a4b*	M67(xM92)	Balanovsky et al., 2011	Caucasus			Ingush	ING-1419
157	CCING17	16	13	21	29	16	14	12	10	11	22	11	10	15	9	20	13	16	1	J2a4b*	M67(xM92)	Balanovsky et al., 2011	Caucasus			Ingush	ING-1432
158	CCING18	16	13	21	29	16	14	12	10	11	23	11	10	15	9	20	13	16	1	J2a4b*	M67(xM92)	Balanovsky et al., 2011	Caucasus			Ingush	ING-1414
159	CCING19	16	13	21	29	16	14	12	10	11	24	11	10	15	9	20	13	16	1	J2a4b*	M67(xM92)	Balanovsky et al., 2011	Caucasus			Ingush	ING-1005
160	CCING20	16	13	21	29	16	14	12	10	12	22	11	10	15	9	20	13	16	1	J2a4b*	M67(xM92)	Balanovsky et al., 2011	Caucasus			Ingush	ING-1321
161	CCING21	16	13	21	29	16	14	12	10	12	22	11	10	15	9	20	13	16	1	J2a4b*	M67(xM92)	Balanovsky et al., 2011	Caucasus			Ingush	ING-1330
162	CCING22	16	13	21	29	16	14	12	10	12	22	11	10	15	9	20	13	16	1	J2a4b*	M67(xM92)	Balanovsky et al., 2011	Caucasus			Ingush	ING-1366
163	CCING23	16	13	21	29	16	14	12	10	12	22	11	10	15	9	20	13	16	1	J2a4b*	M67(xM92)	Balanovsky et al., 2011	Caucasus			Ingush	ING-1434
164	CCHING7	16	13	21	29	16	14	12	10	12	23	11	10	15	9	20	13	16	1	J2a4b*	M67(xM92)	Balanovsky et al., 2011	Caucasus			Chechen (Ingushetia)	Chech-1201
165	CCHING8	16	13	21	29	16	14	12	10	12	23	11	10	15	9	20	13	16	1	J2a4b*	M67(xM92)	Balanovsky et al., 2011	Caucasus			Chechen (Ingushetia)	Chech-1253
166	CCING24	16	13	21	29	16	14	12	10	12	23	11	10	15	9	20	13	16	1	J2a4b*	M67(xM92)	Balanovsky et al., 2011	Caucasus			Ingush	ING-1307
167	CCING25	16	13	21	29	16	14	12	10	12	23	11	10	15	9	20	13	16	1	J2a4b*	M67(xM92)	Balanovsky et al., 2011	Caucasus			Ingush	ING-1320
168	CCING26	16	13	21	29	16	14	12	10	12	23	11	10	15	9	20	13	16	1	J2a4b*	M67(xM92)	Balanovsky et al., 2011	Caucasus			Ingush	ING-1339
169	CCING27	16	13	21	29	16	14	12	10	12	23	11	10	15	9	20	13	16	1	J2a4b*	M67(xM92)	Balanovsky et al., 2011	Caucasus			Ingush	ING-1343
170	CCING28	16	13	21	29	16	14	12	10	12	23	11	10	15	9	20	13	16	1	J2a4b*	M67(xM92)	Balanovsky et al., 2011	Caucasus			Ingush	ING-1348
171	CCING29	16	13	21	29	16	14	12	10	12	23	11	10	15	9	20	13	16	1	J2a4b*	M67(xM92)	Balanovsky et al., 2011	Caucasus			Ingush	ING-1355
172	CCING30	16	13	21	29	16	14	12	10	12	23	11	10	15	9	20	13	16	1	J2a4b*	M67(xM92)	Balanovsky et al., 2011	Caucasus			Ingush	ING-1360
173	CCING31	16	13	21	29	16	14	12	10	12	23	11	10	15	9	20	13	16	1	J2a4b*	M67(xM92)	Balanovsky et al., 2011	Caucasus			Ingush	ING-1367
174	CCING32	16	13	21	29	16	14	12	10	12	23	11	10	15	9	20	13	16	1	J2a4b*	M67(xM92)	Balanovsky et al., 2011	Caucasus			Ingush	ING-1368
175	CCING33	16	13	21	29	16	14	12	10	12	23	11	10	15	9	20	13	16	1	J2a4b*	M67(xM92)	Balanovsky et al., 2011	Caucasus			Ingush	ING-1372
176	CCING34	16	13	21	29	16	14	12	10	12	23	11	10	15	9	20	13	16	1	J2a4b*	M67(xM92)	Balanovsky et al., 2011	Caucasus			Ingush	ING-1378
177	CCING35	16	13	21	29	16	14	12	10	12	23	11	10	15	9	20	13	16	1	J2a4b*	M67(xM92)	Balanovsky et al., 2011	Caucasus			Ingush	ING-1391
178	CCING36	16	13	21	29	16	14	12	11	12	23	11	10	15	9	20	13	16	1	J2a4b*	M67(xM92)	Balanovsky et al., 2011	Caucasus			Ingush	ING-1405
179	CCING37	16	13	21	29	16	14	12	10	12	22	11	10	15	9	21	13	16	1	J2a4b*	M67(xM92)	Balanovsky et al., 2011	Caucasus			Ingush	Chech-1185
180	CCING38	16	13	21	29	16	14	12	10	12	22	11	10	15	9	21	13	16	1	J2a4b*	M67(xM92)	Balanovsky et al., 2011	Caucasus			Ingush	Chech-1240
181	CCING39	16	13	21	29	16	14	12	10	12	22	11	10	15	9	21	13	16	1	J2a4b*	M67(xM92)	Balanovsky et al., 2011	Caucasus			Ingush	Chech-1242
182	CCING40	16	13	21	29	16	14	12	10	12	22	11	10	15	9	21	13	16	1	J2a4b*	M67(xM92)	Balanovsky et al., 2011	Caucasus			Ingush	Chech-1244
183	CCING41	16	13	21	29	16	14	12	10	12	22	11	10	15	9	21	13	16	1	J2a4b*	M67(xM92)	Balanovsky et al., 2011	Caucasus			Ingush	ING-1011
184	CCING42	16	13	21	29	16	14	12	10	12	22	11	10	15	9	21	13	16	1	J2a4b*	M67(xM92)	Balanovsky et al., 2011	Caucasus			Ingush	ING-1319
185	CCHING9	16	13	21	29	16	14	12	10	12	23	11	10	15	9	21	13	16	1	J2a4b*	M67(xM92)	Balanovsky et al., 2011	Caucasus			Chechen (Ingushetia)	Chech-1186
186	CCHING10	16	13	21	29	16	14	12	10	12	23	11	10	15	9	21	13	16	1	J2a4b*	M67(xM92)	Balanovsky et al., 2011	Caucasus			Chechen (Ingushetia)	Chech-1211
187	CCHING11	16	13	21	29	16	14	12	10	12	23	11	10	15	9	21	13	16	1	J2a4b*	M67(xM92)	Balanovsky et al., 2011	Caucasus			Chechen (Ingushetia)	Chech-1261
188	CCING43	16	13	21	29	16	14	12	10	12	23	11	10	15	9	21	13	16	1	J2a4b*	M67(xM92)	Balanovsky et al., 2011	Caucasus			Ingush	ING-1436
189	CCHING12	16	13	21	29	16	14	12	10	13	23	11	10	15	9	21	13	16	1	J2a4b*	M67(xM92)	Balanovsky et al., 2011	Caucasus			Chechen (Ingushetia)	Chech-1212
190	CCING44	16	13	21	29	17	14	12	10	11	23	11	10	15	9	20	13	16	1	J2a4b*	M67(xM92)	Balanovsky et al., 2011	Caucasus			Ingush	ING-1340
191	CCING45	16	13	21	29	17	14	12	10	11	23	11	10	15	9	20	13	16	1	J2a4b*	M67(xM92)	Balanovsky et al., 2011	Caucasus			Ingush	ING-1398
192	CCING46	16	13	21	29	17	14	12	10	11	23	11	10	15	9	20	13	16	1	J2a4b*	M67(xM92)	Balanovsky et al., 2011	Caucasus			Ingush	ING-1399
193	CCING47	16	13	21	29	17	14	12	10	12	22	11	10	15	9	20	13	16	1	J2a4b*	M67(xM92)	Balanovsky et al., 2011	Caucasus			Ingush	ING-1021
194	CCING48	16	13	21	29	17	14	12	10	12	22	11	10	15	9	20	13	16	1	J2a4b*	M67(xM92)	Balanovsky et al., 2011	Caucasus			Ingush	ING-1345
195	CCING49	16	13	21	29	17	14	12	10	12	22	11	10	15	9	20	13	16	1	J2a4b*	M67(xM92)	Balanovsky et al., 2011	Caucasus			Ingush	ING-1346
196	CCHING13	16	13	21	29	17	14	12	10	12	23	11	10	15	9	20	13	16	1	J2a4b*	M67(xM92)	Balanovsky et al., 2011	Caucasus			Chechen (Ingushetia)	ING-1040
197	CCHING14	16	13	21	29	17	14	12	10	12	23	11	10	15	9	20	13	16	1	J2a4b*	M67(xM92)	Balanovsky et al., 2011	Caucasus			Chechen (Ingushetia)	ING-1041
198	CCING50	16	13	21	29	17	14	12	10	12	23	11	10	15	9	20	13	16	1	J2a4b*	M67(xM92)	Balanovsky et al., 2011	Caucasus			Ingush	ING-1311
199	CCING51	16	13	21	29	17	14	12	10	12	23	11	10	15	9	20	13	16	1	J2a4b*	M67(xM92)	Balanovsky et al., 2011	Caucasus			Ingush	ING-1338
200	CCING52	16	13	21	29	17	14	12	10	12	23	11	10	15	9	20	13	16	1	J2a4b*	M67(xM92)	Balanovsky et al., 2011	Caucasus			Ingush	ING-1349
201	CCING53	16	13	21	29	17	14	12	10	12	23	11	10	15	9	20	13	16	1	J2a4b*	M67(xM92)	Balanovsky et al., 2011	Caucasus			Ingush	ING-1395
202	CCING54	16	13	21	29	17	14	12	10	12	24	11	10	15	9	20	13	16	1	J2a4b*	M67(xM92)	Balanovsky et al., 2011	Caucasus			Ingush	ING-1427
203	CCING55	16	13	21	29	17	14	12	10	12	24	11	10	15	9	20	13	16	1	J2a4b*	M67(xM92)	Balanovsky et al., 2011	Caucasus			Ingush	ING-1428
204	CCING56	16	13	21	29	17	14	12	10	12	24	11	10	15	9	20	13	16	1	J2a4b*	M67(xM92)	Balanovsky et al., 2011	Caucasus			Ingush	ING-1429
205	CCING57	16	13	21	29	17	14	12	10	12	24	11	10	15	9	20	13	16	1	J2a4b*	M67(xM92)	Balanovsky et al., 2011	Caucasus			Ingush	ING-1430
206	CCING58	16	13	21	29	17	14	12	10	12	24	11	10	15	9	20	13	16	1	J2a4b*	M67(xM92)	Balanovsky et al., 2011	Caucasus			Ingush	ING-1431
207	CCING59	16	13	21	29	18	14	13	10	12	22	11	10	15	9	20	13	16	1	J2a4b*	M67(xM92)	Balanovsky et al., 2011	Caucasus			Ingush	Chech-1213
208	CCING60	16	13	21	29	16	14	12	10	12	23	11	10	15	9	20	13	17	1	J2a4b*	M67(xM92)	Balanovsky et al., 2011	Caucasus			Ingush	ING-1337
209	CCING61	16	13	21	29	16	14	12	10	12	23	11	10	15	9	20	13	17	1	J2a4b*	M67(xM92)	Balanovsky et al., 2011	Caucasus			Ingush	ING-1415
210	CCING62	16	13	21	29	16	14	12	10	12	23	11	10	15	9	20	13	17	1	J2a4b*	M67(xM92)	Balanovsky et al., 2011	Caucasus			Ingush	ING-1424
211	CCING63	16	13	21	29	16	14	12	10	13	23	11	10	15	9	20	13	17	1	J2a4b*	M67(xM92)	Balanovsky et al., 2011	Caucasus			Ingush	ING-1333
212	CCING64	16	13	21	29	17	14	12	10	12	22	11	10	15	9	20	14	16	1	J2a4b*	M67(xM92)	Balanovsky et al., 2011	Caucasus			Ingush	ING-1344
213	CCING66	16	13	21	29	16	15	12	10	12	23	11	10	15	9	20	13	16	1	J2a4b*	M67(xM92)	Balanovsky et al., 2011	Caucasus			Ingush	ING-1381
214	CCING67	17	13	21	29	16	14	12	10	12	23	11	10	15	9	20	13	15	1	J2a4b*	M67(xM92)	Balanovsky et al., 2011	Caucasus			Ingush	ING-1325
215	CCING68	17	13	21	29	16	14	12	10	12	23	11	10	15	9	20	13	15	1	J2a4b*	M67(xM92)	Balanovsky et al., 2011	Caucasus			Ingush	ING-1420
216	CCING69	17	13	21	29	16	14	12	10	12	21	11	10	15	9	20	13	16	1	J2a4b*	M67(xM92)	Balanovsky et al., 2011	Caucasus			Ingush	ING-1396
217	CCING70	17	13	21	29	16	14	12	10	12	22	11	10	15	9	20	13	16	1	J2a4b*	M67(xM92)	Balanovsky et al., 2011	Caucasus			Ingush	ING-1392
218	CCING71	17	13	21	29	16	14	12	10	12	23	11	10	15	9	20	13	16	1	J2a4b*	M67(xM92)	Balanovsky et al., 2011	Caucasus			Ingush	Chech-1226
219	CCING72	17	13	21	29	16	14	12	10	12	23	11	10	15	9	20	13	16	1	J2a4b*	M67(xM92)	Balanovsky et al., 2011	Caucasus			Ingush	ING-1331
220	CCING73	17	13	21	29	16	14	12	10	12	23	11	10	15	9	20	13	16	1	J2a4b*	M67(xM92)	Balanovsky et al., 2011	Caucasus			Ingush	ING-1382
221	CCING74	17	13	21	29	16	14	12	10	12	23	11	10	15	9	20	13	16	1	J2a4b*	M67(xM92)	Balanovsky et al., 2011	Caucasus			Ingush	ING-1408
222	CCING75	17	13	21	29	16	14	12	10	12	24	11	10	15	9	20	13	16	1	J2a4b*	M67(xM92)	Balanovsky et al., 2011	Caucasus			Ingush	ING-1334
223	CCING76	17	13	21	29	17	14	12	10	12	23	11	10	15	9	20	13	16	1	J2a4b*	M67(xM92)	Balanovsky et al., 2011	Caucasus			Ingush	ING-1324
224	CCING77	17	13	21	29	17	14	12	10	12	23	11	10	15	9	20	13	16	1	J2a4b*	M67(xM92)	Balanovsky et al., 2011	Caucasus			Ingush	ING-1361
225	CCDRG1	16	13	22	29	16	14	12	10	12	24	11	10	15	9	20	13	15	1	J2a4b*	M67(xM92)	Balanovsky et al., 2011	Caucasus			Dargins	DAG-299
226	CCHING15	14	13	23	29	17	14	12	10	11	24	12	11	15	9	21	14	18	1	J2a4b*	M67(xM92)	Balanovsky et al., 2011	Caucasus			Chechen (Ingushetia)	ING-1015
227	CCHING16	14	13	23	29	17	14	12	10	11	24	12	11	15	9	21	14	18	1	J2a4b*	M67(xM92)	Balanovsky et al., 2011	Caucasus			Chechen (Ingushetia)	ING-1069
228	CCOS32	15	13	23	29	16	14	12	10	11	23	11	12	15	9	20	12	16	1	J2a4b*	M67(xM92)	Balanovsky et al., 2011	Caucasus			Ossets-Iron	OSE-157
229	CCOS33	15	13	23	29	16	14	12	10	11	23	11	12	15	9	20	12	17	1	J2a4b*	M67(xM92)	Balanovsky et al., 2011	Caucasus			Ossets-Iron	OSE-169
230	CCOS34	15	13	23	29	16	14	12	10	11	23	11	12	15	9	20	12	17	1	J2a4b*	M67(xM92)	Balanovsky et al., 2011	Caucasus			Ossets-Iron	OSE-171
231	CCING78	15	13	23	29	17	14	12	10	11	24	11	10	15	9	19	13	16	1	J2a4b*	M67(xM92)	Balanovsky et al., 2011	Caucasus			Ingush	ING-1411
232	CCING79	15	13	23	29	17	14	12	10	11	22	11	10	15	9	20	13	16	1	J2a4b*	M67(xM92)	Balanovsky et al., 2011	Caucasus			Ingush	ING-1356
233	CCCHN3	15	13	23	29	17	14	12	10	11	23	11	10	15	9	20	13	16	1	J2a4b*	M67(xM92)	Balanovsky et al., 2011	Caucasus			Chechen (Chechnya)	Chech-1009
234	CCCHN4	15	13	23	29	17	14	12	10	11	23	11	10	15	9	20	13	16	1	J2a4b*	M67(xM92)	Balanovsky et al., 2011	Caucasus			Chechen (Chechnya)	Chech-1013
235	CCING80	15	13	23	29	17	14	12	10	11	23	11	10	15	9	20	13	16	1	J2a4b*	M67(xM92)	Balanovsky et al., 2011	Caucasus			Ingush	ING-1336
236	CCHDG2	15	13	23	29	17	14	12	10	11	24	11	10	15	9	20	13	16	1	J2a4b*	M67(xM92)	Balanovsky et al., 2011	Caucasus			Chechen (Dagestan)	DAG06-617
237	CCHING17	15	13	23	29	17	14	12	10	11	24	11	10	15	9	20	13	16	1	J2a4b*	M67(xM92)	Balanovsky et al., 2011	Caucasus			Chechen (Ingushetia)	ING-1060
238	CCING81	15	13	23	29	17	14	12	10	11	24	11	10	15	9	20	13	16	1	J2a4b*	M67(xM92)	Balanovsky et al., 2011	Caucasus			Ingush	ING-1018-B
239	CCHDG3	15	13	23	29	17	14	12	10	11	24	11	10	15	9	20	13	16	1	J2a4b*	M67(xM92)	Balanovsky et al., 2011	Caucasus			Chechen (Dagestan)	DAG06-646
240	CCING82	15	13	23	29	17	14	12	10	11	24	11	10	15	9	20	13	16	1	J2a4b*	M67(xM92)	Balanovsky et al., 2011	Caucasus			Ingush	ING-1386
241	CCING83	15	13	23	29	17	14	12	10	11	24	11	10	15	9	20	13	16	1	J2a4b*	M67(xM92)	Balanovsky et al., 2011	Caucasus			Ingush	ING-1403
242	CCING84	15	13	23	29	17	14	12	10	12	24	11	10	15	9	21	13	16	1	J2a4b*	M67(xM92)	Balanovsky et al., 2011	Caucasus			Ingush	ING-1389
243	CCHDG4	15	13	23	29	18	14	12	10	11	23	11	10	14	9	20	13	16	1	J2a4b*	M67(xM92)	Balanovsky et al., 2011	Caucasus			Chechen (Dagestan)	DAG06-171
244	CCHDG5	15	13	23	29	18	14	12	10	11	23	11	10	14	9	20	13	16	1	J2a4b*	M67(xM92)	Balanovsky et al., 2011	Caucasus			Chechen (Dagestan)	DAG06-614
245	CCHDG6	15	13	23	29	18	14	12	10	11	24	11	10	15	9	20	13	16	1	J2a4b*	M67(xM92)	Balanovsky et al., 2011	Caucasus			Chechen (Dagestan)	DAG06-414
246	CCHDG7	15	13	23	29	18	14	12	10	11	24	11	10	15	9	20	13	16	1	J2a4b*	M67(xM92)	Balanovsky et al., 2011	Caucasus			Chechen (Dagestan)	DAG06-416
247	CCHDG8	15	13	23	29	18	14	12	10	11	24	11	10	15	9	20	13	16	1	J2a4b*	M67(xM92)	Balanovsky et al., 2011	Caucasus			Chechen (Dagestan)	DAG06-613
248	CCCHN5	15	13	23	29	18	14	12	10	11	24	11	10	15	9	20	13	16	1	J2a4b*	M67(xM92)	Balanovsky et al., 2011	Caucasus			Chechen (Chechnya)	Chech-1023
249	CCHDG9	15	13	23	29	18	14	12	10	11	24	11	10	15	9	20	13	16	1	J2a4b*	M67(xM92)	Balanovsky et al., 2011	Caucasus			Chechen (Dagestan)	DAG06-630
250	CCHDG10	15	13	23	29	18	14	12	10	11	24	11	10	15	9	20	13	16	1	J2a4b*	M67(xM92)	Balanovsky et al., 2011	Caucasus			Chechen (Dagestan)	DAG06-649
251	CCHDG11	15	13	23	29	18	14	12	10	11	24	11	10	15	9	20	13	16	1	J2a4b*	M67(xM92)	Balanovsky et al., 2011	Caucasus			Chechen (Dagestan)	DAG06-650
252	CCHDG12	15	13	23	29	18	14	12	10	11	25	11	10	15	9	20	13	16	1	J2a4b*	M67(xM92)	Balanovsky et al., 2011	Caucasus			Chechen (Dagestan)	DAG06-043
253	CCOS35	15	13	23	29	18	14	12	10	12	22	11	10	15	9	20	13	16	1	J2a4b*	M67(xM92)	Balanovsky et al., 2011	Caucasus			Ossets-Iron	OSE-487
254	CCING85	15	13	23	29	17	14	12	10	11	24	11	10	15	9	20	13	17	1	J2a4b*	M67(xM92)	Balanovsky et al., 2011	Caucasus			Ingush	ING-1323
255	CCOS36	15	13	23	29	17	14	12	10	11	22	11	12	15	9	20	14	16	1	J2a4b*	M67(xM92)	Balanovsky et al., 2011	Caucasus			Ossets-Iron	OSE-059
256	CCOS37	15	13	23	29	17	14	12	10	11	22	11	12	15	9	20	14	16	1	J2a4b*	M67(xM92)	Balanovsky et al., 2011	Caucasus			Ossets-Iron	OSE-103
257	CCOS38	15	13	23	29	17	14	12	10	11	22	11	12	15	9	20	14	16	1	J2a4b*	M67(xM92)	Balanovsky et al., 2011	Caucasus			Ossets-Iron	OSE-477
258	CCING86	16	13	23	29	17	14	12	10	11	24	11	10	15	9	20	13	16	1	J2a4b*	M67(xM92)	Balanovsky et al., 2011	Caucasus			Ingush	ING-1380
259	CCING87	16	13	23	29	18	14	12	10	10	22	11	10	15	9	20	13	17	1	J2a4b*	M67(xM92)	Balanovsky et al., 2011	Caucasus			Ingush	ING-1387
260	CCABZ4	16	13	23	29	16	15	12	11	12	24	11	11	15	9	19	13	16	1	J2a4b*	M67(xM92)	Balanovsky et al., 2011	Caucasus			Abkhaz	Abh-003
261	CCAVR7	15	13	24	29	17	14	12	11	11	21	11	10	15	9	20	13	15	1	J2a4b*	M67(xM92)	Balanovsky et al., 2011	Caucasus			Avar	DAG-529
262	CCCHN6	17	13	22	30	17	14	12	10	10	23	11	11	15	9	20	13	16	1	J2a4b*	M67(xM92)	Balanovsky et al., 2011	Caucasus			Chechen (Chechnya)	Chech-1026
263	CCING88	17	13	22	30	17	14	12	10	10	23	11	11	15	9	20	13	16	1	J2a4b*	M67(xM92)	Balanovsky et al., 2011	Caucasus			Ingush	Chech-1224
264	CCHDG13	15	13	23	30	17	14	12	10	10	22	11	10	15	9	20	13	16	1	J2a4b*	M67(xM92)	Balanovsky et al., 2011	Caucasus			Chechen (Dagestan)	DAG06-374
265	CCHDG14	16	13	23	30	17	14	12	10	11	22	11	10	15	9	20	13	15	1	J2a4b*	M67(xM92)	Balanovsky et al., 2011	Caucasus			Chechen (Dagestan)	DAG06-615
266	CCHDG15	16	13	23	30	17	14	12	10	11	22	11	10	15	9	20	13	15	1	J2a4b*	M67(xM92)	Balanovsky et al., 2011	Caucasus			Chechen (Dagestan)	DAG06-616
267	CCHING18	16	13	23	30	16	14	12	10	10	24	11	10	15	9	20	13	16	1	J2a4b*	M67(xM92)	Balanovsky et al., 2011	Caucasus			Chechen (Ingushetia)	Chech-1190
268	CCHING19	16	13	23	30	16	14	12	10	10	24	11	10	15	9	20	13	16	1	J2a4b*	M67(xM92)	Balanovsky et al., 2011	Caucasus			Chechen (Ingushetia)	ING-1063
269	CCCHN7	16	13	23	30	17	14	12	10	10	21	11	10	15	9	20	13	16	1	J2a4b*	M67(xM92)	Balanovsky et al., 2011	Caucasus			Chechen (Chechnya)	Chech-1015
270	CCCHN8	16	13	23	30	17	14	12	10	10	22	11	10	15	9	20	13	16	1	J2a4b*	M67(xM92)	Balanovsky et al., 2011	Caucasus			Chechen (Chechnya)	CHECH-030
271	CCCRC18	16	13	23	30	17	14	12	10	10	22	11	10	15	9	20	13	16	1	J2a4b*	M67(xM92)	Balanovsky et al., 2011	Caucasus			Circassians	Chrk-274
272	CCING89	16	13	23	30	17	14	12	10	10	23	11	10	15	9	20	13	16	1	J2a4b*	M67(xM92)	Balanovsky et al., 2011	Caucasus			Ingush	ING-1342
273	CCHDG16	16	13	23	30	17	14	12	10	10	23	11	11	15	9	20	13	16	1	J2a4b*	M67(xM92)	Balanovsky et al., 2011	Caucasus			Chechen (Dagestan)	DAG06-215
274	CCCRC19	16	13	23	30	18	15	12	10	11	22	11	10	15	9	20	11	16	1	J2a4b*	M67(xM92)	Balanovsky et al., 2011	Caucasus			Circassians	KCHE-1568
275	CCABZ5	16	13	23	30	17	15	12	9	12	22	11	9	15	9	20	12	16	1	J2a4b*	M67(xM92)	Balanovsky et al., 2011	Caucasus			Abkhaz	Abh-078
276	CCHDG17	17	13	23	30	17	14	12	10	10	21	11	10	15	9	19	12	16	1	J2a4b*	M67(xM92)	Balanovsky et al., 2011	Caucasus			Chechen (Dagestan)	DAG06-378
277	CCHDG18	17	13	23	30	17	14	12	10	10	22	11	10	15	9	19	12	16	1	J2a4b*	M67(xM92)	Balanovsky et al., 2011	Caucasus			Chechen (Dagestan)	DAG06-412
278	CCCHN9	17	13	23	30	17	14	12	10	10	22	11	10	15	9	19	12	16	1	J2a4b*	M67(xM92)	Balanovsky et al., 2011	Caucasus			Chechen (Chechnya)	CHECH-039
279	CCCHN10	17	13	23	30	17	14	12	10	10	22	11	10	15	9	19	12	16	1	J2a4b*	M67(xM92)	Balanovsky et al., 2011	Caucasus			Chechen (Chechnya)	CHECH-043
280	CCCHN11	17	13	23	30	17	14	12	10	10	22	11	10	15	9	19	12	16	1	J2a4b*	M67(xM92)	Balanovsky et al., 2011	Caucasus			Chechen (Chechnya)	CHECH-146a
281	CCHDG19	17	13	23	30	17	14	12	10	10	22	11	10	15	9	19	12	16	1	J2a4b*	M67(xM92)	Balanovsky et al., 2011	Caucasus			Chechen (Dagestan)	DAG06-368
282	CCHING20	17	13	23	30	17	14	12	10	10	22	11	10	15	9	19	12	16	1	J2a4b*	M67(xM92)	Balanovsky et al., 2011	Caucasus			Chechen (Ingushetia)	ING-1010
283	CCHING21	17	13	23	30	17	14	12	10	10	22	11	10	15	9	19	12	16	1	J2a4b*	M67(xM92)	Balanovsky et al., 2011	Caucasus			Chechen (Ingushetia)	ING-1012-A
284	CCHING22	17	13	23	30	17	14	12	10	10	22	11	10	15	9	19	12	16	1	J2a4b*	M67(xM92)	Balanovsky et al., 2011	Caucasus			Chechen (Ingushetia)	ING-1012-B
285	CCHING23	17	13	23	30	17	14	12	10	10	22	11	10	15	9	19	12	16	1	J2a4b*	M67(xM92)	Balanovsky et al., 2011	Caucasus			Chechen (Ingushetia)	ING-1064
286	CCHING24	17	13	23	30	17	14	12	10	10	22	11	10	15	9	19	12	16	1	J2a4b*	M67(xM92)	Balanovsky et al., 2011	Caucasus			Chechen (Ingushetia)	ING-1066
287	CCHING25	17	13	23	30	17	14	12	10	10	22	11	10	15	9	19	12	16	1	J2a4b*	M67(xM92)	Balanovsky et al., 2011	Caucasus			Chechen (Ingushetia)	ING-1077
288	CCHDG20	17	13	23	30	17	14	12	10	10	23	11	10	15	9	19	12	16	1	J2a4b*	M67(xM92)	Balanovsky et al., 2011	Caucasus			Chechen (Dagestan)	DAG06-497
289	CCCHN12	17	13	23	30	17	14	12	10	10	23	11	10	15	9	19	12	16	1	J2a4b*	M67(xM92)	Balanovsky et al., 2011	Caucasus			Chechen (Chechnya)	CHECH-002
290	CCCHN13	17	13	23	30	17	14	12	10	10	23	11	10	15	9	19	12	16	1	J2a4b*	M67(xM92)	Balanovsky et al., 2011	Caucasus			Chechen (Chechnya)	CHECH-004
291	CCCHN14	17	13	23	30	17	14	12	10	10	23	11	10	15	9	19	12	16	1	J2a4b*	M67(xM92)	Balanovsky et al., 2011	Caucasus			Chechen (Chechnya)	CHECH-017
292	CCCHN15	17	13	23	30	17	14	12	10	10	23	11	10	15	9	19	12	16	1	J2a4b*	M67(xM92)	Balanovsky et al., 2011	Caucasus			Chechen (Chechnya)	CHECH-053
293	CCCHN16	17	13	23	30	17	14	12	10	11	23	11	10	15	9	19	12	16	1	J2a4b*	M67(xM92)	Balanovsky et al., 2011	Caucasus			Chechen (Chechnya)	CHECH-056
294	CCCHN17	17	13	23	30	17	14	12	10	11	23	11	10	15	9	19	12	16	1	J2a4b*	M67(xM92)	Balanovsky et al., 2011	Caucasus			Chechen (Chechnya)	CHECH-058
295	CCCHN18	17	13	23	30	17	14	12	10	11	23	11	11	15	9	19	12	16	1	J2a4b*	M67(xM92)	Balanovsky et al., 2011	Caucasus			Chechen (Chechnya)	CHECH-012
296	CCCHN19	17	13	23	30	17	14	12	10	11	23	11	11	15	9	19	12	16	1	J2a4b*	M67(xM92)	Balanovsky et al., 2011	Caucasus			Chechen (Chechnya)	CHECH-014
297	CCHING26	17	13	23	30	17	14	12	10	10	23	11	10	15	9	20	12	16	1	J2a4b*	M67(xM92)	Balanovsky et al., 2011	Caucasus			Chechen (Ingushetia)	Chech-1202
298	CCING90	17	13	23	30	17	14	12	10	10	23	11	10	15	9	20	12	16	1	J2a4b*	M67(xM92)	Balanovsky et al., 2011	Caucasus			Ingush	ING-1022
299	CCCHN20	17	13	23	30	18	14	12	10	10	23	11	10	15	9	18	12	16	1	J2a4b*	M67(xM92)	Balanovsky et al., 2011	Caucasus			Chechen (Chechnya)	Chech-1032
300	CCCHN21	17	13	23	30	18	14	12	10	10	23	11	10	15	9	19	12	17	1	J2a4b*	M67(xM92)	Balanovsky et al., 2011	Caucasus			Chechen (Chechnya)	Chech-1027
301	CCHDG21	17	13	23	30	17	14	12	10	11	21	11	10	15	9	20	13	15	1	J2a4b*	M67(xM92)	Balanovsky et al., 2011	Caucasus			Chechen (Dagestan)	DAG06-625
302	CCHDG22	17	13	23	30	17	14	12	10	11	22	11	10	15	9	20	13	15	1	J2a4b*	M67(xM92)	Balanovsky et al., 2011	Caucasus			Chechen (Dagestan)	DAG06-612
303	CCHDG23	17	13	23	30	17	14	12	10	11	22	11	10	15	9	20	13	15	1	J2a4b*	M67(xM92)	Balanovsky et al., 2011	Caucasus			Chechen (Dagestan)	DAG06-623
304	CCHING27	17	13	23	30	16	14	12	10	10	24	11	10	15	9	20	13	16	1	J2a4b*	M67(xM92)	Balanovsky et al., 2011	Caucasus			Chechen (Ingushetia)	Chech-1254
305	CCHING28	17	13	23	30	16	14	12	10	10	24	11	10	15	9	20	13	16	1	J2a4b*	M67(xM92)	Balanovsky et al., 2011	Caucasus			Chechen (Ingushetia)	ING-1074
306	CCCHN22	17	13	23	30	16	14	12	10	10	24	11	11	15	9	20	13	16	1	J2a4b*	M67(xM92)	Balanovsky et al., 2011	Caucasus			Chechen (Chechnya)	CHECH-105a
307	CCHING29	17	13	23	30	17	14	12	10	10	23	11	11	14	9	20	13	16	1	J2a4b*	M67(xM92)	Balanovsky et al., 2011	Caucasus			Chechen (Ingushetia)	ING-1038
308	CCHING30	17	13	23	30	17	14	12	10	10	24	11	11	15	9	17	13	16	1	J2a4b*	M67(xM92)	Balanovsky et al., 2011	Caucasus			Chechen (Ingushetia)	ING-1034
309	CCHING31	17	13	23	30	17	14	12	10	10	25	11	11	15	9	17	13	16	1	J2a4b*	M67(xM92)	Balanovsky et al., 2011	Caucasus			Chechen (Ingushetia)	Chech-1210
310	CCHING32	17	13	23	30	17	14	12	10	10	25	11	11	15	9	17	13	16	1	J2a4b*	M67(xM92)	Balanovsky et al., 2011	Caucasus			Chechen (Ingushetia)	Chech-1245
311	CCING91	17	13	23	30	17	14	12	10	10	26	11	11	15	9	17	13	16	1	J2a4b*	M67(xM92)	Balanovsky et al., 2011	Caucasus			Ingush	ING-1370
312	CCHING33	17	13	23	30	17	14	12	10	11	24	11	11	15	9	17	13	16	1	J2a4b*	M67(xM92)	Balanovsky et al., 2011	Caucasus			Chechen (Ingushetia)	Chech-1188
313	CCING92	17	13	23	30	17	14	12	10	10	22	11	10	15	9	19	13	16	1	J2a4b*	M67(xM92)	Balanovsky et al., 2011	Caucasus			Ingush	ING-1401
314	CCING93	17	13	23	30	17	14	12	10	10	22	11	11	15	9	19	13	16	1	J2a4b*	M67(xM92)	Balanovsky et al., 2011	Caucasus			Ingush	ING-1328
315	CCHDG24	17	13	23	30	17	14	12	10	10	21	11	10	15	9	20	13	16	1	J2a4b*	M67(xM92)	Balanovsky et al., 2011	Caucasus			Chechen (Dagestan)	DAG06-618-A
316	CCHDG25	17	13	23	30	17	14	12	10	10	21	11	10	15	9	20	13	16	1	J2a4b*	M67(xM92)	Balanovsky et al., 2011	Caucasus			Chechen (Dagestan)	DAG06-626
317	CCHDG26	17	13	23	30	17	14	12	10	10	21	11	10	15	9	20	13	16	1	J2a4b*	M67(xM92)	Balanovsky et al., 2011	Caucasus			Chechen (Dagestan)	DAG06-216
318	CCCHN23	17	13	23	30	17	14	12	10	10	21	11	10	15	9	20	13	16	1	J2a4b*	M67(xM92)	Balanovsky et al., 2011	Caucasus			Chechen (Chechnya)	Chech-1007
319	CCHDG27	17	13	23	30	17	14	12	10	10	21	11	10	15	9	20	13	16	1	J2a4b*	M67(xM92)	Balanovsky et al., 2011	Caucasus			Chechen (Dagestan)	DAG06-648
320	CCING94	17	13	23	30	17	14	12	10	10	21	11	10	15	9	20	13	16	1	J2a4b*	M67(xM92)	Balanovsky et al., 2011	Caucasus			Ingush	ING-1418
321	CCHDG28	17	13	23	30	17	14	12	10	10	22	11	10	15	9	20	13	16	1	J2a4b*	M67(xM92)	Balanovsky et al., 2011	Caucasus			Chechen (Dagestan)	DAG06-218
322	CCCHN24	17	13	23	30	17	14	12	10	10	22	11	10	15	9	20	13	16	1	J2a4b*	M67(xM92)	Balanovsky et al., 2011	Caucasus			Chechen (Chechnya)	Chech-1028
323	CCCRC20	17	13	23	30	17	14	12	10	10	22	11	10	15	9	20	13	16	1	J2a4b*	M67(xM92)	Balanovsky et al., 2011	Caucasus			Circassians	Chrk-272
324	CCING95	17	13	23	30	17	14	12	10	10	22	11	10	15	9	20	13	16	1	J2a4b*	M67(xM92)	Balanovsky et al., 2011	Caucasus			Ingush	Chech-1216
325	CCING96	17	13	23	30	17	14	12	10	10	22	11	10	15	9	20	13	16	1	J2a4b*	M67(xM92)	Balanovsky et al., 2011	Caucasus			Ingush	Chech-1225
326	CCCRC21	17	13	23	30	17	14	12	10	10	22	11	10	15	9	20	13	16	1	J2a4b*	M67(xM92)	Balanovsky et al., 2011	Caucasus			Circassians	Chrk-275
327	CCCHN25	17	13	23	30	17	14	12	10	10	23	11	10	15	9	20	13	16	1	J2a4b*	M67(xM92)	Balanovsky et al., 2011	Caucasus			Chechen (Chechnya)	Chech-1018
328	CCING97	17	13	23	30	17	14	12	10	10	23	11	10	15	9	20	13	16	1	J2a4b*	M67(xM92)	Balanovsky et al., 2011	Caucasus			Ingush	ING-1363
329	CCING98	17	13	23	30	17	14	12	10	10	23	11	10	15	9	20	13	16	1	J2a4b*	M67(xM92)	Balanovsky et al., 2011	Caucasus			Ingush	ING-1422
330	CCING99	17	13	23	30	17	14	12	10	11	24	12	10	15	9	20	13	16	1	J2a4b*	M67(xM92)	Balanovsky et al., 2011	Caucasus			Ingush	ING-1437
331	CCING100	17	13	23	30	17	14	12	10	11	24	12	10	15	9	20	13	16	1	J2a4b*	M67(xM92)	Balanovsky et al., 2011	Caucasus			Ingush	ING-1438
332	CCHING34	17	13	23	30	17	14	12	10	10	22	11	11	15	9	20	13	16	1	J2a4b*	M67(xM92)	Balanovsky et al., 2011	Caucasus			Chechen (Ingushetia)	ING-1016
333	CCHING35	17	13	23	30	17	14	12	10	10	22	11	11	15	9	20	13	16	1	J2a4b*	M67(xM92)	Balanovsky et al., 2011	Caucasus			Chechen (Ingushetia)	ING-1059
334	CCOS9	17	13	23	30	17	14	12	10	10	22	11	11	15	9	20	13	16	1	J2a4b*	M67(xM92)	Balanovsky et al., 2011	Caucasus			Ossets-Digor	OSE-550
335	CCOS10	17	13	23	30	17	14	12	10	10	22	11	11	15	9	20	13	16	1	J2a4b*	M67(xM92)	Balanovsky et al., 2011	Caucasus			Ossets-Digor	OSE-554
336	CCING101	17	13	23	30	17	14	12	10	10	22	11	11	15	9	20	13	16	1	J2a4b*	M67(xM92)	Balanovsky et al., 2011	Caucasus			Ingush	ING-1308
337	CCCHN26	17	13	23	30	17	14	12	10	10	23	11	11	15	9	20	13	16	1	J2a4b*	M67(xM92)	Balanovsky et al., 2011	Caucasus			Chechen (Chechnya)	CHECH-023
338	CCCHN27	17	13	23	30	17	14	12	10	10	23	11	11	15	9	20	13	16	1	J2a4b*	M67(xM92)	Balanovsky et al., 2011	Caucasus			Chechen (Chechnya)	CHECH-124a
339	CCHING36	17	13	23	30	17	14	12	10	10	23	11	11	15	9	20	13	16	1	J2a4b*	M67(xM92)	Balanovsky et al., 2011	Caucasus			Chechen (Ingushetia)	Chech-1192
340	CCHING37	17	13	23	30	17	14	12	10	10	23	11	11	15	9	20	13	16	1	J2a4b*	M67(xM92)	Balanovsky et al., 2011	Caucasus			Chechen (Ingushetia)	Chech-1239
341	CCHING38	17	13	23	30	17	14	12	10	10	23	11	11	15	9	20	13	16	1	J2a4b*	M67(xM92)	Balanovsky et al., 2011	Caucasus			Chechen (Ingushetia)	Chech-1250
342	CCHING39	17	13	23	30	17	14	12	10	10	23	11	11	15	9	20	13	16	1	J2a4b*	M67(xM92)	Balanovsky et al., 2011	Caucasus			Chechen (Ingushetia)	ING-1043
343	CCHING40	17	13	23	30	17	14	12	10	10	23	11	11	15	9	20	13	16	1	J2a4b*	M67(xM92)	Balanovsky et al., 2011	Caucasus			Chechen (Ingushetia)	ING-1071
344	CCHING41	17	13	23	30	17	14	12	10	10	23	11	11	15	9	20	13	16	1	J2a4b*	M67(xM92)	Balanovsky et al., 2011	Caucasus			Chechen (Ingushetia)	ING-1082
345	CCING102	17	13	23	30	17	14	12	10	10	23	11	11	15	9	20	13	16	1	J2a4b*	M67(xM92)	Balanovsky et al., 2011	Caucasus			Ingush	Chech-1219
346	CCING103	17	13	23	30	17	14	12	10	10	23	11	11	15	9	20	13	16	1	J2a4b*	M67(xM92)	Balanovsky et al., 2011	Caucasus			Ingush	Chech-1220
347	CCING104	17	13	23	30	17	14	12	10	10	23	11	11	15	9	20	13	16	1	J2a4b*	M67(xM92)	Balanovsky et al., 2011	Caucasus			Ingush	ING-1318
348	CCING105	17	13	23	30	17	14	12	10	10	23	11	11	15	9	20	13	16	1	J2a4b*	M67(xM92)	Balanovsky et al., 2011	Caucasus			Ingush	ING-1326
349	CCING106	17	13	23	30	17	14	12	10	10	23	11	11	15	9	20	13	16	1	J2a4b*	M67(xM92)	Balanovsky et al., 2011	Caucasus			Ingush	ING-1327
350	CCING107	17	13	23	30	17	14	12	10	10	23	11	11	15	9	20	13	16	1	J2a4b*	M67(xM92)	Balanovsky et al., 2011	Caucasus			Ingush	ING-1357
351	CCING108	17	13	23	30	17	14	12	10	10	23	11	11	15	9	20	13	16	1	J2a4b*	M67(xM92)	Balanovsky et al., 2011	Caucasus			Ingush	ING-1412
352	CCCHN28	17	13	23	30	17	14	12	10	10	24	11	11	15	9	20	13	16	1	J2a4b*	M67(xM92)	Balanovsky et al., 2011	Caucasus			Chechen (Chechnya)	CHECH-019
353	CCCHN29	17	13	23	30	17	14	12	10	10	24	11	11	15	9	20	13	16	1	J2a4b*	M67(xM92)	Balanovsky et al., 2011	Caucasus			Chechen (Chechnya)	CHECH-041
354	CCHING42	17	13	23	30	17	14	12	10	10	24	11	11	15	9	20	13	16	1	J2a4b*	M67(xM92)	Balanovsky et al., 2011	Caucasus			Chechen (Ingushetia)	Chech-1247
355	CCHING43	17	13	23	30	17	14	12	10	10	24	11	11	15	9	20	13	16	1	J2a4b*	M67(xM92)	Balanovsky et al., 2011	Caucasus			Chechen (Ingushetia)	ING-1079
356	CCHING44	17	13	23	30	17	14	12	10	10	24	11	11	15	9	20	13	16	1	J2a4b*	M67(xM92)	Balanovsky et al., 2011	Caucasus			Chechen (Ingushetia)	ING-1080
357	CCCHN30	17	13	23	30	17	14	12	10	10	25	11	11	15	9	20	13	16	1	J2a4b*	M67(xM92)	Balanovsky et al., 2011	Caucasus			Chechen (Chechnya)	CHECH-016
358	CCHING45	17	13	23	30	17	14	12	10	11	22	11	11	15	9	20	13	16	1	J2a4b*	M67(xM92)	Balanovsky et al., 2011	Caucasus			Chechen (Ingushetia)	Chech-1252
359	CCING109	17	13	23	30	17	14	12	10	11	23	11	11	15	9	20	13	16	1	J2a4b*	M67(xM92)	Balanovsky et al., 2011	Caucasus			Ingush	Chech-1222
360	CCCHN31	17	13	23	30	17	14	12	10	11	24	11	11	15	9	20	13	16	1	J2a4b*	M67(xM92)	Balanovsky et al., 2011	Caucasus			Chechen (Chechnya)	CHECH-025
361	CCCHN32	17	13	23	30	17	14	12	10	10	24	11	13	15	9	20	13	16	1	J2a4b*	M67(xM92)	Balanovsky et al., 2011	Caucasus			Chechen (Chechnya)	CHECH-015
362	CCCHN33	17	13	23	30	18	14	12	10	10	24	11	11	15	9	20	13	16	1	J2a4b*	M67(xM92)	Balanovsky et al., 2011	Caucasus			Chechen (Chechnya)	CHECH-001
363	CCCHN34	17	13	23	30	17	14	12	10	11	22	11	10	15	9	19	13	17	1	J2a4b*	M67(xM92)	Balanovsky et al., 2011	Caucasus			Chechen (Chechnya)	CHECH-036
364	CCHING46	17	13	23	30	17	14	12	10	10	23	11	11	15	9	20	13	17	1	J2a4b*	M67(xM92)	Balanovsky et al., 2011	Caucasus			Chechen (Ingushetia)	ING-1078
365	CCOS39	17	13	23	30	17	14	12	10	11	24	12	10	15	9	20	14	16	1	J2a4b*	M67(xM92)	Balanovsky et al., 2011	Caucasus			Ossets-Iron	OSE-465
366	CCCHN35	18	13	23	30	18	14	12	10	10	23	11	10	15	9	19	12	16	1	J2a4b*	M67(xM92)	Balanovsky et al., 2011	Caucasus			Chechen (Chechnya)	CHECH-018
367	CCCHN36	18	13	23	30	17	14	12	10	11	23	11	10	15	9	20	13	15	1	J2a4b*	M67(xM92)	Balanovsky et al., 2011	Caucasus			Chechen (Chechnya)	Chech-1020
368	CCING110	18	13	23	30	17	14	12	10	11	23	11	10	15	9	20	13	15	1	J2a4b*	M67(xM92)	Balanovsky et al., 2011	Caucasus			Ingush	ING-1388
369	CCCHN37	18	13	23	30	17	14	12	10	11	24	11	10	15	9	20	13	15	1	J2a4b*	M67(xM92)	Balanovsky et al., 2011	Caucasus			Chechen (Chechnya)	Chech-1004
370	CCING111	18	13	23	30	17	14	12	10	10	23	11	10	15	9	20	13	16	1	J2a4b*	M67(xM92)	Balanovsky et al., 2011	Caucasus			Ingush	ING-1425
371	CCING112	18	13	23	30	17	14	12	10	11	24	11	10	15	9	20	13	16	1	J2a4b*	M67(xM92)	Balanovsky et al., 2011	Caucasus			Ingush	ING-1426
372	CCHDG29	18	13	23	30	17	14	13	10	11	24	11	10	15	9	20	13	16	1	J2a4b*	M67(xM92)	Balanovsky et al., 2011	Caucasus			Chechen (Dagestan)	DAG06-212
373	CCHDG30	18	13	23	30	18	14	12	10	11	24	11	10	15	9	20	13	16	1	J2a4b*	M67(xM92)	Balanovsky et al., 2011	Caucasus			Chechen (Dagestan)	DAG06-219
374	CCHDG31	18	13	23	30	18	14	12	10	11	24	11	10	15	9	20	13	16	1	J2a4b*	M67(xM92)	Balanovsky et al., 2011	Caucasus			Chechen (Dagestan)	DAG06-373
375	CCING113	19	13	23	30	17	14	12	10	11	23	11	10	15	9	20	13	16	1	J2a4b*	M67(xM92)	Balanovsky et al., 2011	Caucasus			Ingush	ING-1347
376	CCING114	19	13	23	30	17	14	12	10	11	23	11	10	15	9	20	13	16	1	J2a4b*	M67(xM92)	Balanovsky et al., 2011	Caucasus			Ingush	ING-1404
377	CCING115	19	13	23	30	17	14	12	10	11	23	11	10	15	9	20	13	16	1	J2a4b*	M67(xM92)	Balanovsky et al., 2011	Caucasus			Ingush	ING-1410
378	CCING116	19	13	23	30	17	14	12	10	11	23	11	10	15	9	20	13	16	1	J2a4b*	M67(xM92)	Balanovsky et al., 2011	Caucasus			Ingush	ING-1433
379	CCING117	19	13	23	30	17	14	12	10	12	23	11	10	15	9	20	13	16	1	J2a4b*	M67(xM92)	Balanovsky et al., 2011	Caucasus			Ingush	ING-1332
380	CCING118	15	13	23	31	17	14	12	10	11	24	11	10	15	9	20	13	16	1	J2a4b*	M67(xM92)	Balanovsky et al., 2011	Caucasus			Ingush	Chech-1215
381	CCABZ6	15	13	23	31	17	14	12	10	12	22	11	10	15	9	20	13	17	1	J2a4b*	M67(xM92)	Balanovsky et al., 2011	Caucasus			Abkhaz	Abh-089
382	CCHDG32	17	13	23	31	17	15	12	10	10	22	11	10	15	9	19	12	16	1	J2a4b*	M67(xM92)	Balanovsky et al., 2011	Caucasus			Chechen (Dagestan)	DAG06-370
383	CCCHN38	14	14	23	29	17	14	12	10	11	23	12	10	15	9	21	14	17	1	J2a4b*	M67(xM92)	Balanovsky et al., 2011	Caucasus			Chechen (Chechnya)	Chech-1025
384	CCING120	16	14	21	30	16	14	12	10	12	22	11	10	15	9	20	13	16	1	J2a4b*	M67(xM92)	Balanovsky et al., 2011	Caucasus			Ingush	Chech-1223
385	CCING121	16	14	21	30	18	14	12	10	12	22	11	10	15	9	20	13	16	1	J2a4b*	M67(xM92)	Balanovsky et al., 2011	Caucasus			Ingush	ING-1385
386	CCHDG33	15	14	22	30	16	14	12	10	12	23	11	10	15	9	20	13	16	1	J2a4b*	M67(xM92)	Balanovsky et al., 2011	Caucasus			Chechen (Dagestan)	DAG06-495
387	CCHING48	15	14	22	30	16	14	12	10	12	23	11	10	15	9	20	13	16	1	J2a4b*	M67(xM92)	Balanovsky et al., 2011	Caucasus			Chechen (Ingushetia)	Chech-1263
388	CCHING49	16	14	22	30	16	14	12	10	12	23	11	10	15	9	20	13	16	1	J2a4b*	M67(xM92)	Balanovsky et al., 2011	Caucasus			Chechen (Ingushetia)	ING-1037
389	CCHING50	16	14	22	30	16	14	12	10	12	23	11	10	15	9	20	13	16	1	J2a4b*	M67(xM92)	Balanovsky et al., 2011	Caucasus			Chechen (Ingushetia)	ING-1042
390	CCHING51	16	14	22	30	16	14	12	10	12	23	11	10	15	9	20	13	16	1	J2a4b*	M67(xM92)	Balanovsky et al., 2011	Caucasus			Chechen (Ingushetia)	ING-1061
391	CCHDG34	14	14	23	30	17	14	12	10	11	22	12	10	15	9	21	14	14	1	J2a4b*	M67(xM92)	Balanovsky et al., 2011	Caucasus			Chechen (Dagestan)	DAG06-214
392	CCHDG35	14	14	23	30	17	14	12	10	11	22	12	10	15	9	21	14	14	1	J2a4b*	M67(xM92)	Balanovsky et al., 2011	Caucasus			Chechen (Dagestan)	DAG06-496
393	CCHDG36	14	14	23	30	17	14	12	10	11	23	12	10	15	9	21	14	14	1	J2a4b*	M67(xM92)	Balanovsky et al., 2011	Caucasus			Chechen (Dagestan)	DAG06-372
394	CCCHN39	14	14	23	30	17	14	12	10	11	23	12	10	15	9	21	14	14	1	J2a4b*	M67(xM92)	Balanovsky et al., 2011	Caucasus			Chechen (Chechnya)	CHECH-101a
395	CCCHN40	14	14	23	30	17	14	12	10	11	23	12	10	15	9	21	14	14	1	J2a4b*	M67(xM92)	Balanovsky et al., 2011	Caucasus			Chechen (Chechnya)	Chech-1005
396	CCCHN41	14	14	23	30	17	14	12	10	11	23	12	10	15	9	22	14	14	1	J2a4b*	M67(xM92)	Balanovsky et al., 2011	Caucasus			Chechen (Chechnya)	Chech-1011
397	CCHING52	14	14	23	30	17	14	12	10	11	22	12	11	15	9	20	14	18	1	J2a4b*	M67(xM92)	Balanovsky et al., 2011	Caucasus			Chechen (Ingushetia)	Chech-1193
398	CCHING53	14	14	23	30	17	14	12	10	11	22	12	11	15	9	20	14	18	1	J2a4b*	M67(xM92)	Balanovsky et al., 2011	Caucasus			Chechen (Ingushetia)	Chech-1228
399	CCHING54	14	14	23	30	17	14	12	10	11	22	12	11	15	9	20	14	18	1	J2a4b*	M67(xM92)	Balanovsky et al., 2011	Caucasus			Chechen (Ingushetia)	ING-1039
400	CCHING55	14	14	23	30	17	14	12	10	12	23	12	10	15	9	21	14	18	1	J2a4b*	M67(xM92)	Balanovsky et al., 2011	Caucasus			Chechen (Ingushetia)	Chech-1209
401	CCCHN42	14	14	23	30	17	14	12	10	11	22	12	11	15	9	21	14	18	1	J2a4b*	M67(xM92)	Balanovsky et al., 2011	Caucasus			Chechen (Chechnya)	CHECH-026
402	CCHING56	14	14	23	30	17	14	12	10	11	22	12	11	15	9	21	14	18	1	J2a4b*	M67(xM92)	Balanovsky et al., 2011	Caucasus			Chechen (Ingushetia)	Chech-1243
403	CCHDG37	14	14	23	30	17	14	12	10	11	23	12	11	15	9	21	14	18	1	J2a4b*	M67(xM92)	Balanovsky et al., 2011	Caucasus			Chechen (Dagestan)	DAG06-367
404	CCHDG38	14	14	23	30	17	14	12	10	11	23	12	11	15	9	21	14	18	1	J2a4b*	M67(xM92)	Balanovsky et al., 2011	Caucasus			Chechen (Dagestan)	DAG06-631
405	CCHDG39	14	14	23	30	17	14	12	10	11	23	12	11	15	9	21	14	18	1	J2a4b*	M67(xM92)	Balanovsky et al., 2011	Caucasus			Chechen (Dagestan)	DAG06-628
406	CCCHN43	14	14	23	30	17	14	12	10	11	23	12	11	15	9	21	14	18	1	J2a4b*	M67(xM92)	Balanovsky et al., 2011	Caucasus			Chechen (Chechnya)	CHECH-114a
407	CCCHN44	14	14	23	30	17	14	12	10	11	23	12	11	15	9	21	14	18	1	J2a4b*	M67(xM92)	Balanovsky et al., 2011	Caucasus			Chechen (Chechnya)	Chech-1008
408	CCHDG40	14	14	23	30	17	14	12	10	11	24	12	11	15	9	21	14	18	1	J2a4b*	M67(xM92)	Balanovsky et al., 2011	Caucasus			Chechen (Dagestan)	DAG06-732
409	CCHDG41	14	14	23	30	17	14	12	11	12	23	12	11	15	9	21	14	18	1	J2a4b*	M67(xM92)	Balanovsky et al., 2011	Caucasus			Chechen (Dagestan)	DAG06-375
410	CCCHN45	14	14	23	30	17	14	12	10	11	23	12	11	15	9	22	14	18	1	J2a4b*	M67(xM92)	Balanovsky et al., 2011	Caucasus			Chechen (Chechnya)	CHECH-046
411	CCCHN46	14	14	23	30	17	14	12	10	11	23	12	11	15	9	22	14	18	1	J2a4b*	M67(xM92)	Balanovsky et al., 2011	Caucasus			Chechen (Chechnya)	CHECH-054
412	CCHDG42	14	14	23	30	16	14	12	10	11	24	12	11	15	9	21	14	19	1	J2a4b*	M67(xM92)	Balanovsky et al., 2011	Caucasus			Chechen (Dagestan)	DAG06-371A
413	CCHDG43	14	14	23	30	16	14	12	10	11	24	12	11	15	9	21	14	19	1	J2a4b*	M67(xM92)	Balanovsky et al., 2011	Caucasus			Chechen (Dagestan)	DAG06-571
414	CCHDG44	14	14	23	30	17	14	12	10	10	23	12	11	15	9	21	14	19	1	J2a4b*	M67(xM92)	Balanovsky et al., 2011	Caucasus			Chechen (Dagestan)	DAG06-640
415	CCHDG45	14	14	23	30	17	14	12	10	11	22	12	11	15	9	21	14	19	1	J2a4b*	M67(xM92)	Balanovsky et al., 2011	Caucasus			Chechen (Dagestan)	DAG06-750
416	CCHDG46	14	14	23	30	17	14	12	10	11	23	12	11	15	9	21	14	19	1	J2a4b*	M67(xM92)	Balanovsky et al., 2011	Caucasus			Chechen (Dagestan)	DAG06-369-A
417	CCHDG47	14	14	23	30	17	14	12	10	11	23	12	11	15	9	21	14	19	1	J2a4b*	M67(xM92)	Balanovsky et al., 2011	Caucasus			Chechen (Dagestan)	DAG06-371B
418	CCHDG48	14	14	23	30	17	14	12	10	11	23	12	11	15	9	21	14	19	1	J2a4b*	M67(xM92)	Balanovsky et al., 2011	Caucasus			Chechen (Dagestan)	DAG06-379
419	CCHDG49	14	14	23	30	17	14	12	10	11	23	12	11	15	9	21	14	19	1	J2a4b*	M67(xM92)	Balanovsky et al., 2011	Caucasus			Chechen (Dagestan)	DAG06-632
420	CCCHN47	14	14	23	30	17	14	12	10	11	23	12	11	15	9	21	14	19	1	J2a4b*	M67(xM92)	Balanovsky et al., 2011	Caucasus			Chechen (Chechnya)	CHECH-042
421	CCHDG50	14	14	23	30	17	14	12	10	11	23	12	11	15	9	21	14	19	1	J2a4b*	M67(xM92)	Balanovsky et al., 2011	Caucasus			Chechen (Dagestan)	DAG06-639
422	CCHDG51	14	14	23	30	17	14	12	10	11	23	12	11	15	9	21	14	19	1	J2a4b*	M67(xM92)	Balanovsky et al., 2011	Caucasus			Chechen (Dagestan)	DAG06-641
423	CCHDG52	14	14	23	30	17	14	12	10	11	23	12	11	15	9	21	14	19	1	J2a4b*	M67(xM92)	Balanovsky et al., 2011	Caucasus			Chechen (Dagestan)	DAG06-644
424	CCHDG53	14	14	23	30	17	14	12	10	11	23	12	11	15	9	21	14	19	1	J2a4b*	M67(xM92)	Balanovsky et al., 2011	Caucasus			Chechen (Dagestan)	DAG06-647
425	CCHDG54	14	14	23	30	17	14	12	10	11	23	12	11	15	9	21	14	19	1	J2a4b*	M67(xM92)	Balanovsky et al., 2011	Caucasus			Chechen (Dagestan)	DAG06-726
426	CCHDG55	14	14	23	30	17	14	12	10	11	23	12	11	15	9	21	14	19	1	J2a4b*	M67(xM92)	Balanovsky et al., 2011	Caucasus			Chechen (Dagestan)	DAG06-741
427	CCHDG56	14	14	23	30	18	14	12	10	11	23	12	11	15	9	21	14	19	1	J2a4b*	M67(xM92)	Balanovsky et al., 2011	Caucasus			Chechen (Dagestan)	DAG06-716
428	CCHDG57	14	14	23	30	17	14	12	10	11	23	12	11	15	9	21	15	19	1	J2a4b*	M67(xM92)	Balanovsky et al., 2011	Caucasus			Chechen (Dagestan)	DAG06-698
429	CCOS11	15	14	23	30	16	14	12	10	11	23	11	12	15	9	20	12	16	1	J2a4b*	M67(xM92)	Balanovsky et al., 2011	Caucasus			Ossets-Digor	OSE-243
430	CCOS12	15	14	23	30	16	14	12	10	11	23	11	12	15	9	20	12	16	1	J2a4b*	M67(xM92)	Balanovsky et al., 2011	Caucasus			Ossets-Digor	OSE-514
431	CCOS13	15	14	23	30	16	14	12	10	11	23	11	12	15	9	20	12	16	1	J2a4b*	M67(xM92)	Balanovsky et al., 2011	Caucasus			Ossets-Digor	OSE-524
432	CCOS40	15	14	23	30	16	14	12	10	11	23	11	12	15	9	20	12	16	1	J2a4b*	M67(xM92)	Balanovsky et al., 2011	Caucasus			Ossets-Iron	OSE-456
433	CCCRC22	15	14	23	30	19	14	12	10	12	24	11	9	15	9	20	12	16	1	J2a4b*	M67(xM92)	Balanovsky et al., 2011	Caucasus			Circassians	CHRK-512
434	CCOS14	15	14	23	30	16	14	12	10	11	23	11	12	15	9	20	12	17	1	J2a4b*	M67(xM92)	Balanovsky et al., 2011	Caucasus			Ossets-Digor	OSE-038
435	CCOS41	15	14	23	30	16	14	12	10	11	23	11	12	15	9	20	12	17	1	J2a4b*	M67(xM92)	Balanovsky et al., 2011	Caucasus			Ossets-Iron	OSE-110
436	CCOS42	15	14	23	30	16	14	12	10	11	23	11	12	15	9	20	12	17	1	J2a4b*	M67(xM92)	Balanovsky et al., 2011	Caucasus			Ossets-Iron	OSE-168
437	CCOS43	15	14	23	30	16	14	12	10	11	23	11	12	15	9	20	12	17	1	J2a4b*	M67(xM92)	Balanovsky et al., 2011	Caucasus			Ossets-Iron	OSE-190
438	CCOS15	15	14	23	30	16	14	12	10	11	23	11	12	15	9	20	12	17	1	J2a4b*	M67(xM92)	Balanovsky et al., 2011	Caucasus			Ossets-Digor	OSE-564
439	CCOS44	15	14	23	30	17	14	12	10	11	23	10	12	15	9	20	14	16	1	J2a4b*	M67(xM92)	Balanovsky et al., 2011	Caucasus			Ossets-Iron	OSE-066
440	CCOS45	15	14	23	30	17	14	12	10	11	23	10	12	15	9	20	14	16	1	J2a4b*	M67(xM92)	Balanovsky et al., 2011	Caucasus			Ossets-Iron	OSE-474
441	CCOS46	15	14	23	30	17	14	12	10	11	23	11	12	15	9	20	14	16	1	J2a4b*	M67(xM92)	Balanovsky et al., 2011	Caucasus			Ossets-Iron	OSE-105
442	CCOS47	15	14	23	30	17	14	12	10	11	23	11	12	15	9	20	14	16	1	J2a4b*	M67(xM92)	Balanovsky et al., 2011	Caucasus			Ossets-Iron	OSE-219
443	CCOS48	15	14	23	30	17	14	12	10	11	23	11	12	15	9	20	14	16	1	J2a4b*	M67(xM92)	Balanovsky et al., 2011	Caucasus			Ossets-Iron	OSE-530
444	CCOS49	15	14	23	30	17	14	12	10	11	23	11	12	15	9	20	14	16	1	J2a4b*	M67(xM92)	Balanovsky et al., 2011	Caucasus			Ossets-Iron	OSE-531
445	CCOS50	15	14	23	30	17	14	12	10	11	24	11	12	15	9	20	14	16	1	J2a4b*	M67(xM92)	Balanovsky et al., 2011	Caucasus			Ossets-Iron	OSE-226
446	CCOS51	15	14	23	30	17	14	12	10	11	24	12	12	15	9	20	14	16	1	J2a4b*	M67(xM92)	Balanovsky et al., 2011	Caucasus			Ossets-Iron	OSE-050
447	CCOS52	15	14	23	30	17	14	12	10	11	23	11	12	15	9	21	14	16	1	J2a4b*	M67(xM92)	Balanovsky et al., 2011	Caucasus			Ossets-Iron	OSE-067
448	CCOS53	15	14	23	30	17	14	12	10	11	23	11	12	15	9	20	14	17	1	J2a4b*	M67(xM92)	Balanovsky et al., 2011	Caucasus			Ossets-Iron	OSE-527
449	CCOS54	16	14	23	30	17	14	12	10	11	23	11	12	15	9	20	14	16	1	J2a4b*	M67(xM92)	Balanovsky et al., 2011	Caucasus			Ossets-Iron	OSE-079
450	CCCHN48	17	14	23	30	17	14	12	10	10	23	11	10	15	9	20	12	16	1	J2a4b*	M67(xM92)	Balanovsky et al., 2011	Caucasus			Chechen (Chechnya)	CHECH-032
451	CCABZ7	19	14	23	30	17	14	12	10	11	22	11	9	15	9	20	12	15	1	J2a4b*	M67(xM92)	Balanovsky et al., 2011	Caucasus			Abkhaz	Abh-017
452	CCHDG58	14	14	23	31	17	14	12	10	11	23	12	11	15	9	21	14	14	1	J2a4b*	M67(xM92)	Balanovsky et al., 2011	Caucasus			Chechen (Dagestan)	DAG06-376
453	CCCRC23	15	14	23	31	17	14	12	10	11	21	11	10	14	9	20	13	16	1	J2a4b*	M67(xM92)	Balanovsky et al., 2011	Caucasus			Circassians	KCHE-1475
454	CCOS55	15	14	23	31	17	14	12	10	11	24	11	11	15	9	20	13	17	1	J2a4b*	M67(xM92)	Balanovsky et al., 2011	Caucasus			Ossets-Iron	OSE-192
455	CCOS56	15	14	23	31	17	14	12	10	11	23	11	11	15	9	20	14	16	1	J2a4b*	M67(xM92)	Balanovsky et al., 2011	Caucasus			Ossets-Iron	OSE-576
456	CCCRC24	16	14	23	31	18	15	12	10	11	23	11	9	15	9	20	13	15	1	J2a4b*	M67(xM92)	Balanovsky et al., 2011	Caucasus			Circassians	KCHE-1487
457	CCHING57	17	14	23	31	17	14	12	10	10	23	11	10	15	9	20	12	12	1	J2a4b*	M67(xM92)	Balanovsky et al., 2011	Caucasus			Chechen (Ingushetia)	Chech-1237
458	CCCHN49	17	14	23	31	17	14	12	10	10	22	11	10	15	9	20	12	16	1	J2a4b*	M67(xM92)	Balanovsky et al., 2011	Caucasus			Chechen (Chechnya)	CHECH-057
459	CCCHN50	17	14	23	31	17	14	12	10	10	22	11	10	15	9	20	12	16	1	J2a4b*	M67(xM92)	Balanovsky et al., 2011	Caucasus			Chechen (Chechnya)	CHECH-059
460	CCCHN51	17	14	23	31	17	14	12	10	10	23	11	10	15	9	20	12	16	1	J2a4b*	M67(xM92)	Balanovsky et al., 2011	Caucasus			Chechen (Chechnya)	CHECH-003
461	CCCHN52	17	14	23	31	17	14	12	10	10	23	11	10	15	9	20	12	16	1	J2a4b*	M67(xM92)	Balanovsky et al., 2011	Caucasus			Chechen (Chechnya)	CHECH-008
462	CCCHN53	17	14	23	31	17	14	12	10	10	23	11	10	15	9	20	12	16	1	J2a4b*	M67(xM92)	Balanovsky et al., 2011	Caucasus			Chechen (Chechnya)	CHECH-020
463	CCCHN54	17	14	23	31	17	14	12	10	10	23	11	10	15	9	20	12	16	1	J2a4b*	M67(xM92)	Balanovsky et al., 2011	Caucasus			Chechen (Chechnya)	CHECH-022
464	CCCHN55	17	14	23	31	17	14	12	10	10	23	11	10	15	9	20	12	16	1	J2a4b*	M67(xM92)	Balanovsky et al., 2011	Caucasus			Chechen (Chechnya)	CHECH-035
465	CCCHN56	17	14	23	31	17	14	12	10	10	23	11	10	15	9	20	12	16	1	J2a4b*	M67(xM92)	Balanovsky et al., 2011	Caucasus			Chechen (Chechnya)	CHECH-047
466	CCCHN57	17	14	23	31	17	14	12	10	10	23	11	10	15	9	20	12	16	1	J2a4b*	M67(xM92)	Balanovsky et al., 2011	Caucasus			Chechen (Chechnya)	CHECH-048
467	CCCHN58	17	14	23	31	17	14	12	10	10	23	11	10	15	9	20	12	16	1	J2a4b*	M67(xM92)	Balanovsky et al., 2011	Caucasus			Chechen (Chechnya)	CHECH-052
468	CCCHN59	17	14	23	31	17	14	12	10	10	23	11	10	15	9	20	12	16	1	J2a4b*	M67(xM92)	Balanovsky et al., 2011	Caucasus			Chechen (Chechnya)	CHECH-117a
469	CCHING58	17	14	23	31	17	14	12	10	10	23	11	10	15	9	20	12	16	1	J2a4b*	M67(xM92)	Balanovsky et al., 2011	Caucasus			Chechen (Ingushetia)	Chech-1204
470	CCCHN60	17	14	23	31	17	14	12	10	10	24	11	10	15	9	20	12	16	1	J2a4b*	M67(xM92)	Balanovsky et al., 2011	Caucasus			Chechen (Chechnya)	CHECH-027
471	CCCHN61	17	14	23	31	18	14	12	10	10	24	11	10	15	9	20	12	16	1	J2a4b*	M67(xM92)	Balanovsky et al., 2011	Caucasus			Chechen (Chechnya)	CHECH-049
472	CCING122	17	14	23	31	17	14	12	10	10	23	11	10	15	9	20	12	17	1	J2a4b*	M67(xM92)	Balanovsky et al., 2011	Caucasus			Ingush	ING-1019
473	CCCHN62	17	14	23	31	17	14	12	10	10	23	11	10	15	9	20	12	17	1	J2a4b*	M67(xM92)	Balanovsky et al., 2011	Caucasus			Chechen (Chechnya)	CHECH-029
474	CCCHN63	17	14	23	31	17	14	12	10	10	23	11	10	15	9	20	13	16	1	J2a4b*	M67(xM92)	Balanovsky et al., 2011	Caucasus			Chechen (Chechnya)	CHECH-112a
475	CCCHN64	17	14	23	31	17	14	12	10	10	23	11	10	15	9	20	13	16	1	J2a4b*	M67(xM92)	Balanovsky et al., 2011	Caucasus			Chechen (Chechnya)	CHECH-118a
476	CCOS57	17	14	23	31	17	14	12	10	11	23	11	11	15	9	20	15	16	1	J2a4b*	M67(xM92)	Balanovsky et al., 2011	Caucasus			Ossets-Iron	OSE-224
477	CCCHN65	18	14	23	31	17	14	12	10	10	23	11	10	15	9	20	12	16	1	J2a4b*	M67(xM92)	Balanovsky et al., 2011	Caucasus			Chechen (Chechnya)	CHECH-123a
478	CCING123	18	14	23	31	16	14	12	10	11	23	11	10	15	9	20	13	17	1	J2a4b*	M67(xM92)	Balanovsky et al., 2011	Caucasus			Ingush	ING-1350
479	CCING124	19	14	23	31	17	14	12	10	11	23	11	10	15	9	20	13	16	1	J2a4b*	M67(xM92)	Balanovsky et al., 2011	Caucasus			Ingush	ING-1329
480	CCING125	19	14	23	31	17	14	12	10	11	23	11	10	15	9	20	13	17	1	J2a4b*	M67(xM92)	Balanovsky et al., 2011	Caucasus			Ingush	ING-1384
481	CCING126	17	14	23	32	16	14	12	11	11	23	11	10	15	9	20	12	13	1	J2a4b*	M67(xM92)	Balanovsky et al., 2011	Caucasus			Ingush	ING-1020
482	CCABZ8	15	13	22	28	15	15	12	10	11	22	11	11	15	9	21	13	14	1	J2a4b1	M92	Balanovsky et al., 2011	Caucasus			Abkhaz	Abh-080
483	CCCRC25	15	13	22	30	15	15	12	10	11	23	11	11	14	9	21	14	15	1	J2a4b1	M92	Balanovsky et al., 2011	Caucasus			Circassians	Chrk-223
484	CCCRC26	15	13	22	30	15	15	12	10	11	23	11	11	14	9	21	14	15	1	J2a4b1	M92	Balanovsky et al., 2011	Caucasus			Circassians	Chrk-254
485	CCCRC27	16	13	22	30	15	14	12	10	11	21	11	12	15	9	21	13	16	1	J2a4b1	M92	Balanovsky et al., 2011	Caucasus			Circassians	KCHE-1320
486	CCHING59	13	12	24	28	16	15	12	11	12	21	11	11	16	9	19	13	17	1	J2b	M12	Balanovsky et al., 2011	Caucasus			Chechen (Ingushetia)	ING-1058
487	CCCRC28	15	13	24	30	18	14	13	10	12	23	11	10	16	9	20	14	15	1	J2b	M12	Balanovsky et al., 2011	Caucasus			Circassians	KCHE-1481
488	WRUS1	16	13	24	29	16	15	12	10	14	21	11	11	15	9	22	14	19	1	J2	M172	Roewer et al., 2008	Western Russia			Archangelskaja
489	WRUS2	15	14	24	31	15	15	12	10	11	21	11	11	15	9	21	13	17	1	J2	M172	Roewer et al., 2008	Western Russia			Brianskaja
490	WRUS3	15	12	24	29	17	15	12	10	12	23	12	11	15	9	19	14	16	1	J2	M172	Roewer et al., 2008	Western Russia			Nowgorodskaja
491	WRUS4	15	14	22	32	16	15	14	10	12	21	11	11	14	9	20	13	15	1	J2	M172	Roewer et al., 2008	Western Russia			Nowgorodskaja
492	WRUS5	15	14	22	31	15	14	12	10	12	22	11	11	15	9	20	14	15	1	J2	M172	Roewer et al., 2008	Western Russia			Orlovskaja
493	WRUS6	16	13	23	29	15	14	13	10	12	24	11	13	15	9	21	13	18	1	J2	M172	Roewer et al., 2008	Western Russia			Penzenskaja
494	WRUS7	14	12	24	27	18	15	12	10	12	21	11	10	14	9	20	17	18	1	J2	M172	Roewer et al., 2008	Western Russia			Penzenskaja
495	WRUS8	13	12	24	28	16	15	12	11	12	23	11	11	16	9	19	14	17	1	J2	M172	Roewer et al., 2008	Western Russia			Penzenskaja
496	WRUS9	13	12	24	28	16	15	12	10	12	21	11	11	16	9	19	15	17	1	J2	M172	Roewer et al., 2008	Western Russia			Penzenskaja
497	WRUS10	15	14	23	32	17	14	12	10	11	22	11	9	15	9	20	12	15	1	J2	M172	Roewer et al., 2008	Western Russia			Ryazanskaja
498	WRUS11	15	14	22	30	15	14	12	10	13	20	11	11	15	9	21	14	15	1	J2	M172	Roewer et al., 2008	Western Russia			Smolenskaja
499	WRUS12	16	14	23	31	17	14	12	10	11	24	11	11	15	9	20	14	15	1	J2	M172	Roewer et al., 2008	Western Russia			Smolenskaja
500	WRUS13	15	14	24	30	16	15	12	10	11	22	11	12	14	9	21	15	18	1	J2	M172	Roewer et al., 2008	Western Russia			Smolenskaja
501	WRUS14	15	13	23	29	17	13	12	10	12	24	11	12	14	9	20	15	16	1	J2	M172	Roewer et al., 2008	Western Russia			Vologodskaja
502	WRUS15	15	13	24	30	17	14	12	10	12	24	11	12	15	9	20	14	15	1	J2	M172	Roewer et al., 2008	Western Russia			Vologodskaja
503	WRUS16	15	14	24	31	15	15	12	10	11	21	11	12	15	9	21	13	17	1	J2	M172	Roewer et al., 2008	Western Russia			Vologodskaja
504	LEBN1	13	12	24	28	16	16	12	11	12	21	11	11	16	9	19	14	18	1	J2	M172	Haber et al., 2011	Lebanon	Muslim	LM	Druze	L154
505	LEBN2	18	13	24	29	14	15	11	10	11	23	12	11	14	9	21	13	15	1	J2	M172	Haber et al., 2011	Lebanon	Muslim	LM	Druze	L155
506	LEBN3	13	12	24	28	16	16	12	11	12	21	11	12	16	9	19	14	18	1	J2	M172	Haber et al., 2011	Lebanon	Christian	LM	Greek Catholic	L156
507	LEBN4	16	13	23	29	14	15	12	9	14	23	11	12	14	9	21	13	16	1	J2	M172	Haber et al., 2011	Lebanon	Christian	LB	Greek Catholic	L157
508	LEBN5	14	13	24	30	15	13	12	10	11	21	11	12	15	9	21	13	16	1	J2	M172	Haber et al., 2011	Lebanon	Christian	LN	Greek Orhtodox	L158
509	LEBN6	15	13	22	30	18	14	12	10	11	21	11	11	15	9	21	13	15	1	J2	M172	Haber et al., 2011	Lebanon	Christian	LN	Greek Orhtodox	L159
510	LEBN7	14	13	23	30	15	15	12	9	11	25	11	11	15	7	19	14	16	1	J2	M172	Haber et al., 2011	Lebanon	Christian	LN	Greek Orhtodox	L160
511	LEBN8	14	13	23	30	15	15	12	9	11	24	11	11	15	7	19	14	16	1	J2	M172	Haber et al., 2011	Lebanon	Christian	LN	Greek Orhtodox	L161
512	LEBN9	16	13	22	30	15	14	13	10	11	22	11	11	14	9	21	12	14	1	J2	M172	Haber et al., 2011	Lebanon	Christian	LN	Greek Orhtodox	L162
513	LEBN10	15	13	23	30	15	14	12	10	12	20	11	11	14	9	20	14	20	1	J2	M172	Haber et al., 2011	Lebanon	Christian	LN	Greek Orhtodox	L163
514	LEBN11	14	13	24	29	15	13	12	10	11	21	11	12	15	9	20	13	16	1	J2	M172	Haber et al., 2011	Lebanon	Christian	LN	Greek Orhtodox	L164
515	LEBN12	14	12	24	29	18	14	12	11	13	21	11	11	15	9	19	13	14	1	J2	M172	Haber et al., 2011	Lebanon	Christian	LN	Greek Orhtodox	L165
516	LEBN13	15	13	22	29	15	14	12	10	11	20	11	11	15	9	21	13	15	1	J2	M172	Haber et al., 2011	Lebanon	Christian	LM	Greek Orhtodox	L166
517	LEBN14	15	12	23	28	19	14	12	11	11	21	11	11	14	9	21	13	14	1	J2	M172	Haber et al., 2011	Lebanon	Christian	LM	Greek Orhtodox	L167
518	LEBN16	16	13	23	29	14	15	12	9	13	22	11	12	14	9	21	13	17	1	J2	M172	Haber et al., 2011	Lebanon	Christian	LM	Greek Orhtodox	L169
519	LEBN17	16	13	23	29	14	15	12	9	13	23	11	12	14	10	21	13	16	1	J2	M172	Haber et al., 2011	Lebanon	Christian	LB	Greek Orhtodox	L170
520	LEBN18	14	13	24	29	17	15	13	10	12	22	11	11	15	9	19	14	15	1	J2	M172	Haber et al., 2011	Lebanon	Christian	LN	Greek Orhtodox	L171
521	LEBN19	16	13	23	29	16	14	12	10	11	20	11	12	15	9	20	14	17	1	J2	M172	Haber et al., 2011	Lebanon	Christian	LS	Greek Orhtodox	L172
522	LEBN20	16	13	22	30	16	14	12	11	10	20	11	12	14	9	22	12	15	1	J2	M172	Haber et al., 2011	Lebanon	Christian	LN	Maronite	L173
523	LEBN21	15	13	23	29	15	14	12	10	10	23	11	12	15	9	20	13	16	1	J2	M172	Haber et al., 2011	Lebanon	Christian	LN	Maronite	L174
524	LEBN22	13	12	24	28	17	16	12	11	12	21	11	11	15	9	19	14	19	1	J2	M172	Haber et al., 2011	Lebanon	Christian	LN	Maronite	L175
525	LEBN24	17	13	23	30	17	14	12	10	12	23	11	9	15	9	20	12	15	1	J2	M172	Haber et al., 2011	Lebanon	Christian	LN	Maronite	L177
526	LEBN25	16	13	23	29	14	14	12	10	11	23	11	11	15	9	20	13	16	1	J2	M172	Haber et al., 2011	Lebanon	Christian	LN	Maronite	L178
527	LEBN26	14	13	25	28	16	14	14	10	11	22	11	11	14	9	20	13	13	1	J2	M172	Haber et al., 2011	Lebanon	Christian	LN	Maronite	L179
528	LEBN27	16	13	23	30	15	14	12	10	10	21	11	11	15	9	20	14	16	1	J2	M172	Haber et al., 2011	Lebanon	Christian	LN	Maronite	L180
529	LEBN28	14	14	25	31	17	15	12	10	11	21	11	11	15	9	19	13	16	1	J2	M172	Haber et al., 2011	Lebanon	Christian	LM	Maronite	L181
530	LEBN29	13	12	24	28	16	16	12	11	12	21	11	11	16	9	19	15	18	1	J2	M172	Haber et al., 2011	Lebanon	Christian	LM	Maronite	L182
531	LEBN30	14	13	23	30	17	14	12	10	11	24	11	11	15	9	21	13	13	1	J2	M172	Haber et al., 2011	Lebanon	Christian	LM	Maronite	L183
532	LEBN31	14	14	25	31	17	15	12	10	11	21	11	11	15	9	19	13	15	1	J2	M172	Haber et al., 2011	Lebanon	Christian	LM	Maronite	L184
533	LEBN32	15	14	22	29	17	14	12	9	12	22	11	11	15	9	21	13	19	1	J2	M172	Haber et al., 2011	Lebanon	Christian	LM	Maronite	L185
534	LEBN33	13	10	24	26	16	16	12	11	12	21	11	11	16	9	19	14	18	1	J2	M172	Haber et al., 2011	Lebanon	Christian	LM	Maronite	L186
535	LEBN34	13	12	24	28	16	16	12	11	11	21	12	11	16	9	19	14	18	1	J2	M172	Haber et al., 2011	Lebanon	Christian	LM	Maronite	L187
536	LEBN36	13	12	24	28	16	16	12	11	12	21	11	11	16	9	19	14	18	1	J2	M172	Haber et al., 2011	Lebanon	Christian	LM	Maronite	L189
537	LEBN37	15	13	22	29	15	15	12	10	12	20	11	12	15	9	21	13	15	1	J2	M172	Haber et al., 2011	Lebanon	Christian	LM	Maronite	L190
538	LEBN38	15	13	22	29	17	14	13	11	12	23	11	11	15	9	20	13	16	1	J2	M172	Haber et al., 2011	Lebanon	Christian	LM	Maronite	L191
539	LEBN39	13	12	24	28	15	16	12	11	12	21	12	11	16	9	19	14	18	1	J2	M172	Haber et al., 2011	Lebanon	Christian	LM	Maronite	L192
540	LEBN40	15	13	22	29	15	15	12	10	11	21	11	11	15	9	21	13	15	1	J2	M172	Haber et al., 2011	Lebanon	Christian	LM	Maronite	L193
541	LEBN42	13	12	24	28	16	17	12	11	12	21	11	11	16	9	19	14	18	1	J2	M172	Haber et al., 2011	Lebanon	Christian	LM	Maronite	L195
542	LEBN43	13	12	24	28	16	16	12	11	12	21	11	11	16	9	19	14	18	1	J2	M172	Haber et al., 2011	Lebanon	Christian	LM	Maronite	L196
543	LEBN44	14	14	25	31	17	15	12	10	11	21	11	11	15	9	19	13	16	1	J2	M172	Haber et al., 2011	Lebanon	Christian	LM	Maronite	L197
544	LEBN45	15	14	25	30	17	14	12	10	12	22	11	11	15	9	19	13	16	1	J2	M172	Haber et al., 2011	Lebanon	Christian	LM	Maronite	L198
545	LEBN46	14	13	24	29	17	15	13	10	12	22	11	11	15	9	19	14	15	1	J2	M172	Haber et al., 2011	Lebanon	Christian	LM	Maronite	L199
546	LEBN47	14	14	25	30	17	15	12	10	11	21	11	11	15	9	19	13	15	1	J2	M172	Haber et al., 2011	Lebanon	Christian	LM	Maronite	L200
547	LEBN48	15	14	25	30	16	14	12	10	11	21	11	11	16	10	20	14	16	1	J2	M172	Haber et al., 2011	Lebanon	Christian	LM	Maronite	L201
548	LEBN49	13	12	24	28	16	16	12	11	12	21	11	11	16	9	19	14	18	1	J2	M172	Haber et al., 2011	Lebanon	Christian	LM	Maronite	L202
549	LEBN50	13	12	24	28	16	16	12	11	12	21	11	11	16	9	19	14	18	1	J2	M172	Haber et al., 2011	Lebanon	Christian	LM	Maronite	L203
550	LEBN51	16	13	23	30	14	15	12	9	11	21	11	11	15	9	20	13	16	1	J2	M172	Haber et al., 2011	Lebanon	Christian	LM	Maronite	L204
551	LEBN52	15	13	23	29	14	15	12	9	12	21	11	12	14	9	21	13	16	1	J2	M172	Haber et al., 2011	Lebanon	Christian	LM	Maronite	L205
552	LEBN53	13	12	24	28	17	16	12	10	12	21	11	11	16	9	19	14	18	1	J2	M172	Haber et al., 2011	Lebanon	Christian	LM	Maronite	L206
553	LEBN54	14	13	25	31	17	15	12	10	11	21	11	11	15	9	19	13	16	1	J2	M172	Haber et al., 2011	Lebanon	Christian	LM	Maronite	L207
554	LEBN56	14	13	22	29	15	14	12	10	11	20	11	11	15	9	21	13	15	1	J2	M172	Haber et al., 2011	Lebanon	Christian	LM	Maronite	L209
555	LEBN57	15	14	22	29	18	14	12	9	12	22	11	11	15	9	21	13	20	1	J2	M172	Haber et al., 2011	Lebanon	Christian	LM	Maronite	L210
556	LEBN58	13	12	24	28	16	16	12	11	12	21	11	11	16	9	19	14	18	1	J2	M172	Haber et al., 2011	Lebanon	Christian	LM	Maronite	L211
557	LEBN59	16	14	24	31	19	14	12	10	12	22	11	12	15	9	20	14	15	1	J2	M172	Haber et al., 2011	Lebanon	Christian	LM	Maronite	L212
558	LEBN60	16	14	22	29	16	14	12	9	11	22	11	11	15	9	21	13	19	1	J2	M172	Haber et al., 2011	Lebanon	Christian	LM	Maronite	L213
559	LEBN61	15	13	23	30	14	15	12	9	11	21	11	11	14	9	20	13	16	1	J2	M172	Haber et al., 2011	Lebanon	Christian	LM	Maronite	L214
560	LEBN62	14	14	25	32	17	15	12	10	11	21	11	10	15	9	19	13	16	1	J2	M172	Haber et al., 2011	Lebanon	Christian	LM	Maronite	L215
561	LEBN63	15	14	24	30	17	14	12	10	11	23	11	11	15	9	20	14	15	1	J2	M172	Haber et al., 2011	Lebanon	Christian	LM	Maronite	L216
562	LEBN64	13	12	24	28	17	16	12	11	12	21	11	11	16	9	19	14	18	1	J2	M172	Haber et al., 2011	Lebanon	Christian	LM	Maronite	L217
563	LEBN65	14	13	25	31	17	15	12	10	11	21	11	11	15	9	19	13	16	1	J2	M172	Haber et al., 2011	Lebanon	Christian	LM	Maronite	L218
564	LEBN66	16	14	22	29	15	14	12	9	11	23	11	11	15	9	21	13	19	1	J2	M172	Haber et al., 2011	Lebanon	Christian	LM	Maronite	L219
565	LEBN67	14	13	23	30	15	15	12	9	11	24	11	11	15	7	20	14	16	1	J2	M172	Haber et al., 2011	Lebanon	Christian	LM	Maronite	L220
566	LEBN68	13	12	24	28	16	16	12	11	12	21	11	11	16	9	19	14	18	1	J2	M172	Haber et al., 2011	Lebanon	Christian	LM	Maronite	L221
567	LEBN69	15	13	22	29	15	15	12	10	11	21	11	11	15	9	21	13	15	1	J2	M172	Haber et al., 2011	Lebanon	Christian	LM	Maronite	L222
568	LEBN70	13	12	24	28	16	16	12	10	12	21	11	11	16	9	20	14	16	1	J2	M172	Haber et al., 2011	Lebanon	Christian	LM	Maronite	L223
569	LEBN72	15	13	22	29	15	14	12	10	11	20	11	11	15	9	21	13	15	1	J2	M172	Haber et al., 2011	Lebanon	Christian	LM	Maronite	L225
570	LEBN73	13	12	24	28	16	16	12	11	12	21	11	11	16	9	19	14	18	1	J2	M172	Haber et al., 2011	Lebanon	Christian	LM	Maronite	L226
571	LEBN74	13	12	24	28	16	16	12	11	12	21	11	11	16	9	19	14	18	1	J2	M172	Haber et al., 2011	Lebanon	Christian	LM	Maronite	L227
572	LEBN76	14	14	25	32	17	15	12	10	11	21	11	11	15	9	19	13	16	1	J2	M172	Haber et al., 2011	Lebanon	Christian	LM	Maronite	L229
573	LEBN78	15	13	22	29	17	14	12	11	13	23	11	11	15	9	20	13	16	1	J2	M172	Haber et al., 2011	Lebanon	Christian	LB	Maronite	L231
574	LEBN79	15	13	22	29	15	15	12	10	11	20	11	11	15	9	21	13	15	1	J2	M172	Haber et al., 2011	Lebanon	Christian	LB	Maronite	L232
575	LEBN80	15	13	22	29	17	14	12	11	13	23	11	11	15	9	20	13	16	1	J2	M172	Haber et al., 2011	Lebanon	Christian	LB	Maronite	L233
576	LEBN81	15	14	22	29	18	14	12	9	12	22	11	11	15	9	21	13	19	1	J2	M172	Haber et al., 2011	Lebanon	Christian	LS	Maronite	L234
577	LEBN82	14	13	23	30	15	15	12	9	11	24	11	11	15	7	19	14	16	1	J2	M172	Haber et al., 2011	Lebanon	Christian	LS	Maronite	L235
578	LEBN83	13	12	24	28	17	16	13	10	12	21	11	12	16	9	19	14	18	1	J2	M172	Haber et al., 2011	Lebanon	Christian	LS	Maronite	L236
579	LEBN84	15	14	22	30	15	15	12	10	11	20	11	11	15	9	21	13	15	1	J2	M172	Haber et al., 2011	Lebanon	Christian	LS	Maronite	L237
580	LEBN86	15	13	22	30	16	14	13	10	10	21	11	11	15	9	21	13	15	1	J2	M172	Haber et al., 2011	Lebanon	Muslim	LS	Shiite	L239
581	LEBN87	15	13	23	29	16	14	12	10	11	23	11	11	15	9	21	13	15	1	J2	M172	Haber et al., 2011	Lebanon	Muslim	LS	Shiite	L240
582	LEBN88	15	13	23	29	15	15	12	10	13	23	11	12	15	9	20	14	18	1	J2	M172	Haber et al., 2011	Lebanon	Muslim	LS	Shiite	L241
583	LEBN89	15	13	22	30	15	14	12	10	11	21	11	11	15	9	21	14	15	1	J2	M172	Haber et al., 2011	Lebanon	Muslim	LS	Shiite	L242
584	LEBN90	15	13	23	30	17	14	12	10	11	20	11	11	15	9	19	13	15	1	J2	M172	Haber et al., 2011	Lebanon	Muslim	LS	Shiite	L243
585	LEBN91	15	14	23	30	17	15	13	10	11	23	11	11	15	9	21	14	16	1	J2	M172	Haber et al., 2011	Lebanon	Muslim	LN	Sunni	L244
586	LEBN92	17	13	24	30	17	14	12	10	12	24	11	12	14	9	20	15	15	1	J2	M172	Haber et al., 2011	Lebanon	Muslim	LN	Sunni	L245
587	LEBN93	16	12	23	28	14	15	12	9	11	22	11	12	14	9	21	13	15	1	J2	M172	Haber et al., 2011	Lebanon	Muslim	LM	Sunni	L246
588	LEBN94	15	13	24	31	15	14	12	10	12	23	11	12	15	9	20	13	16	1	J2	M172	Haber et al., 2011	Lebanon	Muslim	LM	Sunni	L247
589	LEBN95	15	13	23	29	15	14	12	10	9	21	11	11	15	9	21	13	16	1	J2	M172	Haber et al., 2011	Lebanon	Muslim	LM	Sunni	L248
590	LEBN96	16	12	23	28	15	14	12	10	11	25	11	12	15	7	19	13	16	1	J2	M172	Haber et al., 2011	Lebanon	Muslim	LM	Sunni	L249
591	LEBN98	15	13	23	28	17	14	12	10	11	20	12	11	14	9	19	12	14	1	J2	M172	Haber et al., 2011	Lebanon	Muslim	LM	Sunni	L251
592	LEBN101	14	13	23	29	14	14	12	10	11	22	11	11	15	9	20	13	17	1	J2	M172	Haber et al., 2011	Lebanon	Muslim	LS	Sunni	L254
593	IRAN2	15	12	23	28	15	14	12	10	10	23	11	11	15	9	20	13	16	1	J2	M172	Haber et al., 2011	Iran		RE		I27
594	IRAN3	15	13	23	29	17	14	13	9	11	23	11	13	15	9	21	14	16	1	J2	M172	Haber et al., 2011	Iran		RE		I28
595	IRAN4	15	13	23	30	17	14	12	10	12	21	11	11	15	9	21	13	15	1	J2	M172	Haber et al., 2011	Iran		RE		I29
596	IRAN5	14	13	25	29	17	16	12	10	12	21	11	12	16	9	18	15	18	1	J2	M172	Haber et al., 2011	Iran		RE		I30
597	IRAN6	14	13	23	30	15	14	12	10	11	21	11	13	15	9	19	13	20	1	J2	M172	Haber et al., 2011	Iran		RE		I31
598	IRAN7	16	13	24	29	16	15	12	10	12	23	11	12	15	9	21	15	18	1	J2	M172	Haber et al., 2011	Iran		RE		I32
599	IRAN8	15	13	22	28	15	14	12	10	12	21	11	11	14	10	21	14	16	1	J2	M172	Haber et al., 2011	Iran		RE		I33
600	IRAN9	15	13	22	29	15	14	12	10	11	21	11	11	14	10	21	14	16	1	J2	M172	Haber et al., 2011	Iran		RE		I34
601	IRAN10	15	13	22	29	15	14	12	10	12	21	11	11	14	10	21	14	16	1	J2	M172	Haber et al., 2011	Iran		RE		I35
602	IRAN11	15	13	24	29	16	15	12	10	12	24	11	12	15	9	21	15	18	1	J2	M172	Haber et al., 2011	Iran		RE		I36
603	IRAN12	15	13	22	29	15	14	12	10	12	21	11	11	14	10	21	14	16	1	J2	M172	Haber et al., 2011	Iran		RE		I37
604	IRAN13	15	13	24	30	16	15	12	10	12	24	11	12	15	9	21	15	18	1	J2	M172	Haber et al., 2011	Iran		RE		I38
605	IRAN14	16	12	23	28	15	14	12	10	12	22	11	12	16	9	21	16	16	1	J2	M172	Haber et al., 2011	Iran		RE		I39
606	IRAN16	15	13	24	29	16	15	12	10	12	23	11	12	15	9	21	15	18	1	J2	M172	Haber et al., 2011	Iran		RE		I41
607	IRAN17	16	13	22	29	15	14	12	10	11	21	11	11	14	10	21	14	16	1	J2	M172	Haber et al., 2011	Iran		RE		I42
608	IRAN18	14	12	23	28	16	15	12	10	11	21	11	11	15	9	18	13	16	1	J2	M172	Haber et al., 2011	Iran		RE		I43
609	IRAN19	16	13	24	29	15	15	14	10	11	21	11	12	16	9	20	13	17	1	J2	M172	Haber et al., 2011	Iran		RE		I44
610	IRAN20	15	13	23	29	16	15	12	10	12	22	11	11	15	9	21	13	16	1	J2	M172	Haber et al., 2011	Iran		RE		I45
611	IRAN21	15	13	24	29	15	14	12	10	12	22	11	11	15	9	21	13	19	1	J2	M172	Haber et al., 2011	Iran		RE		I46
612	IRAN22	15	13	23	32	14	14	13	10	11	23	11	12	15	9	19	13	18	1	J2	M172	Haber et al., 2011	Iran		RE		I47
613	IRAN23	15	14	23	31	14	15	13	10	12	24	11	11	15	9	20	14	18	1	J2	M172	Haber et al., 2011	Iran		RE		I48
614	IRAN24	15	13	23	29	16	15	12	9	13	21	11	11	15	9	21	13	16	1	J2	M172	Haber et al., 2011	Iran		RE		I49
615	IRAN25	14	13	23	30	18	14	12	10	12	21	11	11	15	9	19	13	15	1	J2	M172	Haber et al., 2011	Iran		RE		I50
616	IRAN26	15	13	23	30	18	15	12	12	11	21	11	11	16	9	19	16	19	1	J2	M172	Haber et al., 2011	Iran		RE		I51
617	IRAN27	14	13	23	30	18	14	12	10	12	21	11	11	15	9	19	13	15	1	J2	M172	Haber et al., 2011	Iran		RE		I52
618	IRAN28	15	13	23	30	16	15	12	10	11	21	11	11	15	9	20	14	16	1	J2	M172	Haber et al., 2011	Iran		RW		I182
619	IRAN29	16	13	24	29	15	14	12	11	12	24	11	12	14	9	20	15	17	1	J2	M172	Haber et al., 2011	Iran		RW		I183
620	IRAN30	15	13	23	28	15	16	12	10	11	22	11	13	14	9	21	12	16	1	J2	M172	Haber et al., 2011	Iran		RW		I184
621	IRAN31	15	14	23	31	15	15	12	11	12	21	11	13	15	9	21	13	16	1	J2	M172	Haber et al., 2011	Iran		RW		I185
622	IRAN32	15	12	23	31	17	14	12	11	13	22	11	12	15	9	19	13	15	1	J2	M172	Haber et al., 2011	Iran		RW		I186
623	IRAN33	15	13	24	29	20	14	12	10	11	21	11	11	15	10	19	13	16	1	J2	M172	Haber et al., 2011	Iran		RW		I187
624	IRAN34	15	13	23	29	15	16	12	10	11	21	11	12	15	9	21	13	17	1	J2	M172	Haber et al., 2011	Iran		RW		I188
625	IRAN37	14	14	23	31	20	14	12	10	12	20	11	11	15	9	19	14	16	1	J2	M172	Haber et al., 2011	Iran		RW		I191
626	IRAN38	15	14	23	32	15	15	12	10	11	23	11	11	14	9	20	14	16	1	J2	M172	Haber et al., 2011	Iran		RW		I192
627	IRAN39	12	14	24	30	17	15	12	10	12	21	11	11	15	9	19	13	17	1	J2	M172	Haber et al., 2011	Iran		RW		I193
628	IRAN40	15	13	23	29	16	14	12	12	11	21	11	11	15	9	21	13	16	1	J2	M172	Haber et al., 2011	Iran		RW		I194
629	IRAN41	15	14	23	31	15	15	12	10	11	21	11	11	15	9	21	13	13	1	J2	M172	Haber et al., 2011	Iran		RW		I195
630	IRAN42	15	13	22	30	16	14	12	10	12	22	11	10	14	9	21	12	15	1	J2	M172	Haber et al., 2011	Iran		RW		I196
631	IRAN43	14	13	22	28	15	14	12	9	11	22	11	11	15	9	21	13	19	1	J2	M172	Haber et al., 2011	Iran		RW		I197
632	IRAN44	15	14	22	30	17	15	13	10	11	21	11	11	15	7	20	13	16	1	J2	M172	Haber et al., 2011	Iran		RW		I198
633	IRAN45	16	13	23	29	17	14	12	10	12	22	12	10	15	9	20	13	14	1	J2	M172	Haber et al., 2011	Iran		RW		I199
634	IRAN46	15	13	23	28	15	15	12	11	11	22	11	11	15	9	21	14	16	1	J2	M172	Haber et al., 2011	Iran		RW		I200
635	IRAN47	15	13	22	29	15	14	12	10	12	21	11	11	14	10	21	14	16	1	J2	M172	Haber et al., 2011	Iran		RW		I201
636	IRAN48	14	13	23	29	15	15	12	10	11	22	11	13	14	9	21	12	16	1	J2	M172	Haber et al., 2011	Iran		RW		I202
637	IRAN49	15	14	23	30	16	14	12	10	11	25	13	11	15	9	21	13	16	1	J2	M172	Haber et al., 2011	Iran		RW		I203
638	IRAN50	14	13	23	29	15	15	12	10	11	22	11	13	14	9	21	12	15.3	1	J2	M172	Haber et al., 2011	Iran		RW		I204
639	IRAN51	14	12	23	29	16	15	12	10	11	22	11	13	15	9	20	13	16	1	J2	M172	Haber et al., 2011	Iran		RW		I205
640	IRAN52	15	12	22	28	16	14	12	9	11	23	11	11	15	9	21	13	17	1	J2	M172	Haber et al., 2011	Iran		RW		I206
641	IRAN53	16	14	23	30	16	14	12	10	11	20	11	11	15	9	20	15	18	1	J2	M172	Haber et al., 2011	Iran		RW		I207
642	IRAN54	14	13	23	30	20	14	12	10	11	20	11	11	15	9	19	15	16	1	J2	M172	Haber et al., 2011	Iran		RW		I208
643	IRAN55	15	14	24	30	15	15	12	10	13	20	11	12	15	9	22	13	19	1	J2	M172	Haber et al., 2011	Iran		RW		I209
644	IRAN56	15	13	23	29	16	14	12	10	11	21	11	10	16	9	21	13	15	1	J2	M172	Haber et al., 2011	Iran		RW		I210
645	IRAN57	15	13	23	29	17	14	12	10	12	24	11	10	15	9	20	13	16	1	J2	M172	Haber et al., 2011	Iran		RW		I211
646	IRAN58	15	13	21	29	17	15	12	10	12	21	11	12	15	9	20	12	16	1	J2	M172	Haber et al., 2011	Iran		RW		I212
647	IRAN59	15	14	23	31	15	15	12	11	11	21	11	12	15	8	21	12	17	1	J2	M172	Haber et al., 2011	Iran		RW		I213
648	IRAN60	15	13	23	29	14	15	12	9	12	22	11	12	14	9	21	14	16	1	J2	M172	Haber et al., 2011	Iran		RW		I214
649	IRAN61	16	13	23	29	14	16	12	10	12	25	11	11	15	9	21	12	16	1	J2	M172	Haber et al., 2011	Iran		RW		I215
650	IRAN62	15	12	23	28	16	15	12	10	12	21	11	12	15	9	21	13	17	1	J2	M172	Haber et al., 2011	Iran		RW		I216
651	IRAN63	16	13	23	30	16	17	12	10	12	24	11	11	14	9	18	13	15	1	J2	M172	Haber et al., 2011	Iran		RW		I217
652	IRAN64	13	12	23	28	17	15	12	10	12	20	11	11	15	9	19	13	15	1	J2	M172	Haber et al., 2011	Iran		RW		I218
653	IRAN66	15	13	23	30	18	14	12	10	11	21	11	11	15	9	20	13	15	1	J2	M172	Haber et al., 2011	Iran		RW		I220
654	IRAN67	15	13	24	29	16	14	13	10	11	23	11	11	15	11	21	14	16	1	J2	M172	Haber et al., 2011	Iran		RW		I221
655	IRAN68	16	14	23	31	17	14	12	10	11	22	11	12	15	9	20	13	13	1	J2	M172	Haber et al., 2011	Iran		RW		I222
656	IRAN69	15	14	23	32	15	14	13	9	11	21	10	12	15	9	20	15	22	1	J2	M172	Haber et al., 2011	Iran		RW		I223
657	IRAN70	15	12	25	28	15	15	12	10	11	21	11	12	15	9	21	14	17	1	J2	M172	Haber et al., 2011	Iran		RW		I224
658	IRAN71	16	13	24	29	16	14	12	10	11	20	11	11	15	9	21	13	16	1	J2	M172	Haber et al., 2011	Iran		RW		I225
659	IRAN72	15	12	23	28	16	12	12	10	12	21	11	12	14	9	20	13	18	1	J2	M172	Haber et al., 2011	Iran		RW		I226
660	IRAN73	14	13	24	28	18	14	12	10	12	21	11	11	15	9	18	13	17	1	J2	M172	Haber et al., 2011	Iran		RW		I227
661	IRAN74	14	12	24	28	16	15	12	10	12	23	11	12	14	10	19	14	19	1	J2	M172	Haber et al., 2011	Iran		RW		I228
662	IRAN75	15	12	23	28	19	14	12	10	11	21	11	11	14	9	21	13	17	1	J2	M172	Haber et al., 2011	Iran		RW		I229
663	IRAN76	18	14	23	31	17	14	12	10	12	21	11	10	16	9	19	12	14	1	J2	M172	Haber et al., 2011	Iran		RW		I230
664	IRAN77	15	14	22	30	15	14	13	9	12	24	11	11	15	9	21	14	17	1	J2	M172	Haber et al., 2011	Iran		RW		I231
665	IRAN78	15	12	23	28	19	14	12	10	11	22	11	11	15	9	21	13	17	1	J2	M172	Haber et al., 2011	Iran		RW		I232
666	JORD2	15	14	23	30	15	14	12	10	11	21	11	12	15	9	20	14	18	1	J2	M172	El-Sibai et al., 2009	Jordan				10AM58
667	JORD3	12	12	24	28	17	16	12	10	12	22	11	11	16	9	19	14	18	1	J2	M172	El-Sibai et al., 2009	Jordan				10AM60
668	JORD4	15	13	23	29	16	14	12	10	10	21	11	12	15	9	20	14	18	1	J2	M172	El-Sibai et al., 2009	Jordan				10AM62
669	JORD5	16	14	23	31	15	15	12	11	12	24	11	11	16	10	20	12	14	1	J2	M172	El-Sibai et al., 2009	Jordan				11AJ163
670	JORD7	14	12	24	28	17	15	12	10	12	20	11	11	16	9	20	13	17	1	J2	M172	El-Sibai et al., 2009	Jordan				12AM68
671	JORD8	14	12	24	28	17	15	12	10	11	21	11	11	14	9	19	16	17	1	J2	M172	El-Sibai et al., 2009	Jordan				12AM77
672	JORD9	15	13	23	29	15	14	12	10	11	21	11	12	15	10	20	13	18	1	J2	M172	El-Sibai et al., 2009	Jordan				13AM60
673	JORD10	14	12	24	29	17	14	12	10	13	21	11	11	14	9	19	15	17	1	J2	M172	El-Sibai et al., 2009	Jordan				13AM63
674	JORD11	16	14	23	30	16	15	13	10	12	22	11	12	15	9	21	13	16	1	J2	M172	El-Sibai et al., 2009	Jordan				13AM65
675	JORD12	15	13	23	30	17	14	12	10	12	22	11	11	15	9	21	14	15	1	J2	M172	El-Sibai et al., 2009	Jordan				13AM71
676	JORD13	16	13	23	31	15	15	12	10	13	22	11	12	14	9	20	14	17	1	J2	M172	El-Sibai et al., 2009	Jordan				14AM59
677	JORD14	15	13	23	30	15	14	12	9	13	23	11	12	15	9	21	15	17	1	J2	M172	El-Sibai et al., 2009	Jordan				16AM61
678	JORD15	16	13	21	30	16	14	13	10	11	22	11	11	15	9	21	12	14	1	J2	M172	El-Sibai et al., 2009	Jordan				16AM76
679	JORD16	14	12	24	28	17	15	12	10	11	21	11	11	14	9	19	16	17	1	J2	M172	El-Sibai et al., 2009	Jordan				1AM74
680	JORD17	14	12	24	28	16	15	12	10	11	20	11	11	14	9	19	17	19	1	J2	M172	El-Sibai et al., 2009	Jordan				1AM77
681	JORD18	15	13	24	29	16	14	12	10	12	22	11	11	15	9	20	14	17	1	J2	M172	El-Sibai et al., 2009	Jordan				1K22
682	JORD19	14	12	24	28	19	15	12	10	12	21	12	11	15	10	19	14	19	1	J2	M172	El-Sibai et al., 2009	Jordan				1K3
683	JORD20	14	12	25	28	16	15	12	10	11	20	11	11	14	9	19	16	19	1	J2	M172	El-Sibai et al., 2009	Jordan				2AM60
684	JORD21	15	14	24	30	16	15	12	11	11	20	11	10	16	9	20	13	15	1	J2	M172	El-Sibai et al., 2009	Jordan				2AM62
685	JORD22	15	13	22	29	17	14	12	10	11	22	11	11	15	9	21	15		1	J2	M172	El-Sibai et al., 2009	Jordan				2AM64
686	JORD23	14	12	24	28	16	15	12	10	11	20	11	11	14	9	19	17	19	1	J2	M172	El-Sibai et al., 2009	Jordan				2AM77
687	JORD24	15	14	23	30	16	14	12	10	10	21	11	12	15	9	20	14	19	1	J2	M172	El-Sibai et al., 2009	Jordan				2K22
688	JORD25	15	14	24	30	16	15	12	11	11	20	11	10	16	9	20	13	15	1	J2	M172	El-Sibai et al., 2009	Jordan				4AM58
689	JORD26	15	12	22	29	15	17	12	10	11	21	11	11	14	9	21	12	16	1	J2	M172	El-Sibai et al., 2009	Jordan				4AM65
690	JORD27	16	13	24	28	16	16	13	11	13	22	11	12	15	9	21	13	17	1	J2	M172	El-Sibai et al., 2009	Jordan				4AM71
691	JORD28	14	12	24	28	17	15	12	10	11	21	11	11	14	9	19	16	17	1	J2	M172	El-Sibai et al., 2009	Jordan				4AM74
692	JORD29	15	12	23	28	18	14	12	10	11	20	11	11	14	9	21	13	17	1	J2	M172	El-Sibai et al., 2009	Jordan				4AM76
693	JORD30	15	14	23	30	17	14	12	10	10	21	11	12	15	9	20	14	18	1	J2	M172	El-Sibai et al., 2009	Jordan				5AM65
694	JORD31	15	14	23	30	17	14	12	10	10	21	11	12	15	9	20	14	18	1	J2	M172	El-Sibai et al., 2009	Jordan				5AM76
695	JORD32	15	13	22	29	15	13	13	10	11	21	11	12	14	9	21	13	17	1	J2	M172	El-Sibai et al., 2009	Jordan				6AM63
696	JORD33	15	13	23	30	14	14	12	11	12	21	11	11	14	9	21	13	18	1	J2	M172	El-Sibai et al., 2009	Jordan				6AM66
697	JORD34	14	12	24	29	17	14	12	10	12	21	11	11	14	9	19	15	16	1	J2	M172	El-Sibai et al., 2009	Jordan				7AM66
698	JORD35	15	13	23	30	14	14	12	10	12	21	11	11	15	9	21	13	18	1	J2	M172	El-Sibai et al., 2009	Jordan				8AM61
699	JORD36	15	12	22	29	15	17	12	10	11	21	11	11	14	9	21	12	16	1	J2	M172	El-Sibai et al., 2009	Jordan				8AM62
700	JORD37	15	13	24	29	15	15	12	10	11	21	11	12	15	9	21	13	16	1	J2	M172	El-Sibai et al., 2009	Jordan				8AM64
701	JORD38	15	13	22	30	16	14	12	10	10	21	11	11	14	9	22	12	15	1	J2	M172	El-Sibai et al., 2009	Jordan				9AM62
702	JORD39	15	13	23	29	17	15	12	10	11	21	11	12	15	9	20	13	15.3	1	J2	M172	El-Sibai et al., 2009	Jordan				9AM65
703	IRAN79	16	13	24	29	16	15	12	10	12	23	11	12	15	9	21	15	18	1	J2	M172	El-Sibai et al., 2009	Iran				11AQ103
704	IRAN80	15	13	22	28	15	14	12	10	12	21	11	11	14	10	21	14	16	1	J2	M172	El-Sibai et al., 2009	Iran				12AQ103
705	IRAN81	15	13	24	30	16	15	12	10	12	24	11	12	15	9	21	15	18	1	J2	M172	El-Sibai et al., 2009	Iran				12AQ104
706	IRAN82	15	13	22	29	15	14	12	10	12	21	11	11	14	10	21	14	16	1	J2	M172	El-Sibai et al., 2009	Iran				13AQ106
707	IRAN83	15	13	24	29	16	15	12	10	12	23	11	12	15	9	21	15	18	1	J2	M172	El-Sibai et al., 2009	Iran				15AQ104
708	IRAN84	14	13	23	29	15	15	12	10	11	22	11	13	14	9	21	12	16	1	J2	M172	El-Sibai et al., 2009	Iran				15AQ105
709	IRAN85	15	14	23	30	16	14	12	10	11	25	13	11	15	9	21	13	16	1	J2	M172	El-Sibai et al., 2009	Iran				16AQ106
710	IRAN86	15	13	22	29	15	14	12	10	12	21	11	11	14	10	21	14	16	1	J2	M172	El-Sibai et al., 2009	Iran				1AQ102
711	IRAN87	14	13	23	29	15	15	12	10	11	22	11	13	14	9	21	12	15.3	1	J2	M172	El-Sibai et al., 2009	Iran				1AQ107
712	IRAN88	16	13	24	29	15	15	14	10	11	21	11	12	16	9	20	13	17	1	J2	M172	El-Sibai et al., 2009	Iran				2AQ104
713	IRAN89	15	14	22	30	17	15	13	10	11	21	11	11	15	7	20	13	16	1	J2	M172	El-Sibai et al., 2009	Iran				2AQ106
714	IRAN90	16	13	24	29	15	15	14	10	11	21	11	12	16	9	20	13	17	1	J2	M172	El-Sibai et al., 2009	Iran				3AQ104
715	IRAN91	15	13	23	29	15	15	12	10	11	21	11	12	14	9	21	13	19	1	J2	M172	El-Sibai et al., 2009	Iran				4AQ104
716	IRAN92	14	13	24	30	19	14	12	10	12	21	11	10	15	9	21	13	14	1	J2	M172	El-Sibai et al., 2009	Iran				4AQ105
717	IRAN93	15	14	24	30	15	15	12	9	12	22	11	12	14	9	21	13	16	1	J2	M172	El-Sibai et al., 2009	Iran				6AQ107
718	IRAN94	15	14	23	31	17	15	12	10	10	23	11	11	14	9	18	14	16	1	J2	M172	El-Sibai et al., 2009	Iran				7AQ105
719	IRAN95	15	13	23	29	15	14	12	10	12	21	11	11	14	10	21	14	16	1	J2	M172	El-Sibai et al., 2009	Iran				8AQ102
720	IRAN96	17	13	24	29	15	15	12	10	12	23	11	12	15	9	21	15	18	1	J2	M172	El-Sibai et al., 2009	Iran				8AQ103
721	IRAN97	16	14	23	31	17	15	12	10	10	23	11	11	14	9	18	14	16	1	J2	M172	El-Sibai et al., 2009	Iran				8AQ105
722	IRAN98	14	12	23	28	15	15	12	10	13	21	11	11	14	9	19	16	18	1	J2	M172	El-Sibai et al., 2009	Iran				9AQ105
723	IRAN99	15	13	22	29	15	14	12	10	11	21	11	11	14	10	21	14	17	1	J2	M172	El-Sibai et al., 2009	Iran				9AQ106
724	IRAN100	14	12	24	28	17	16	12	10	12	21	11	12	14	10	19	14	17.3	1	J2	M172	El-Sibai et al., 2009	Iran				9AQ107
725	EGY1	15	14	24	32	16	14	12	10	11	21	11	11	14	9	21	13	19	1	J2	M172	El-Sibai et al., 2009	Egypt				1AJ143
726	EGY2	14	12	23	29	17	14	12	11	11	22	11	12	14	9	20	14	18	1	J2b	M12/M102	El-Sibai et al., 2009	Egypt				10AJ68
727	T001	15	13	23	17	16	14	13	10	11	20	11	12	14	9	20	13	18		J2a	M410	Thangaraj, 2010	Western India	Tribe	Maharashtra	Thakar
728	T010	15	13	23	17	16	14	13	10	11	20	11	12	14	9	20	13	19		J2a	M410	Thangaraj, 2010	Western India	Tribe	Maharashtra	Thakar
729	T015	15	14	23	17	16	14	13	10	11	20	11	12	14	9	20	13	19		J2a	M410	Thangaraj, 2010	Western India	Tribe	Maharashtra	Thakar
730	T036	15	14	23	17	16	14	13	10	11	20	11	12	14	9	20	13	19		J2a	M410	Thangaraj, 2010	Western India	Tribe	Maharashtra	Thakar
731	T038	15	14	23	17	16	14	13	10	11	20	11	12	14	9	20	13	19		J2a	M410	Thangaraj, 2010	Western India	Tribe	Maharashtra	Thakar
732	T043	15	14	23	17	16	14	13	10	11	20	11	12	14	9	20	13	19		J2a	M410	Thangaraj, 2010	Western India	Tribe	Maharashtra	Thakar
733	T053	15	13	23	17	16	14	13	10	11	20	11	12	14	9	20	13	19		J2a	M410	Thangaraj, 2010	Western India	Tribe	Maharashtra	Thakar
734	T064	15	14	23	17	16	14	13	10	11	20	11	12	14	9	20	13	19		J2a	M410	Thangaraj, 2010	Western India	Tribe	Maharashtra	Thakar
735	T067	15	13	23	17	16	14	13	10	11	20	11	12	14	9	20	13	19		J2a	M410	Thangaraj, 2010	Western India	Tribe	Maharashtra	Thakar
736	T070	15	13	23	17	16	14	13	10	11	20	11	12	14	9	20	15	17		J2a	M410	Thangaraj, 2010	Western India	Tribe	Maharashtra	Thakar
737	T078	14	12	23	17	16	15	12	10	12	21	11	11	15	10	19	10	14		J2a	M410	Thangaraj, 2010	Western India	Tribe	Maharashtra	Thakar
738	T085	14	13	23	17	16	14	13	10	11	20	11	12	15	9	20	13	20		J2a	M410	Thangaraj, 2010	Western India	Tribe	Maharashtra	Thakar
739		13	12	24	16	16	16	12	10	12	22	11	9	15	9	19				J2	M172	ArunKumar et al, 2012	Southern India	Tribe	Tamil Nadu	Paliyan
740		14	14	23	16	17	14	12	10	12	23	11	11	14	9	20				J2	M172	ArunKumar et al, 2012	Southern India	Tribe	Tamil Nadu	Paliyan
741		13	12	24	18	16	15	12	10	10	21	11	11	15	9	19				J2	M172	ArunKumar et al, 2012	Southern India	Tribe	Tamil Nadu	Paliyan
742		13	12	24	18	16	15	12	10	10	21	11	11	15	9	19				J2	M172	ArunKumar et al, 2012	Southern India	Tribe	Tamil Nadu	Paliyan
743		13	12	23	18	17	15	12	10	10	21	11	11	15	9	19				J2	M172	ArunKumar et al, 2012	Southern India	Tribe	Tamil Nadu	Paliyan
744		13	12	24	16	16	16	12	10	12	22	11	9	15	9	19				J2	M172	ArunKumar et al, 2012	Southern India	Tribe	Tamil Nadu	Paliyan
745		13	12	24	16	16	16	12	10	12	22	11	9	15	9	19				J2	M172	ArunKumar et al, 2012	Southern India	Tribe	Tamil Nadu	Paliyan
746		13	12	24	18	16	15	12	10	10	21	11	11	15	9	19				J2	M172	ArunKumar et al, 2012	Southern India	Tribe	Tamil Nadu	Paliyan
747		13	12	24	16	16	16	12	10	12	22		9	15	9	19				J2	M172	ArunKumar et al, 2012	Southern India	Tribe	Tamil Nadu	Paliyan
748		14	12	25	16	16	15	12	10	12	21	11	13	15	9	20				J2	M172	ArunKumar et al, 2012	Southern India	Tribe	Tamil Nadu	Pulayar
749		14	12	25	16	16	15	12	10	12	21	11	13	14	9	20				J2	M172	ArunKumar et al, 2012	Southern India	Tribe	Tamil Nadu	Pulayar
750		14	12	25	16	16	15	12	10	12	21	11	13	15	9	20				J2	M172	ArunKumar et al, 2012	Southern India	Tribe	Tamil Nadu	Pulayar
751		14	12	25	16	16	15	12	10	12	21	11	13	15	9	20				J2	M172	ArunKumar et al, 2012	Southern India	Tribe	Tamil Nadu	Pulayar
752		14	12	25	16	16	15	12	10	12	21	11	13	15	9	20				J2	M172	ArunKumar et al, 2012	Southern India	Tribe	Tamil Nadu	Pulayar
753		14	12	25	16	16	15	12	10	12	21	11	13	15	9	20				J2	M172	ArunKumar et al, 2012	Southern India	Tribe	Tamil Nadu	Pulayar
754		13	12	24	16	15	14	12	10	13	21	11	11	15	9	19				J2	M172	ArunKumar et al, 2012	Southern India	Tribe	Tamil Nadu	Pulayar
755		14	12	26	18	16	15	12	10	12	23	15	13	15	10	20				J2	M172	ArunKumar et al, 2012	Southern India	Tribe	Tamil Nadu	Pulayar
756		13	12	24	16	15	14	12	10	12	21	11	11	15	9	19				J2	M172	ArunKumar et al, 2012	Southern India	Tribe	Tamil Nadu	Pulayar
757		14	13	23		15		12	10		21			15	9	21				J2	M172	ArunKumar et al, 2012	Southern India	Tribe	Tamil Nadu	Pulayar
758		13	13	23	16		17	12	10	11	21	11	11	15	9	19				J2	M172	ArunKumar et al, 2012	Southern India	Tribe	Tamil Nadu	Irula
759		15	12	22	17	16	15	12	10	11	21	11	12	14	9	19				J2	M172	ArunKumar et al, 2012	Southern India	Tribe	Tamil Nadu	Kadar
760		15	13	23	16	16	14	12	10	12	21	11	12	15	9	21				J2	M172	ArunKumar et al, 2012	Southern India	Tribe	Tamil Nadu	Kadar
761		14	12	24	16	18	15	12	10	11	21	11	11	15	9	20				J2	M172	ArunKumar et al, 2012	Southern India	Tribe	Tamil Nadu	Kadar
762		14	12	24	16	17	15	12	10	12	22	11	12	15	9	20				J2	M172	ArunKumar et al, 2012	Southern India	Tribe	Tamil Nadu	Kadar
763		14	12	24	16	17	15	12	10	12	22	11	12	15	9	20				J2	M172	ArunKumar et al, 2012	Southern India	Tribe	Tamil Nadu	Kadar
764		14	12	24	16	17	15	12	10	12	22	11	12	15	9	20				J2	M172	ArunKumar et al, 2012	Southern India	Tribe	Tamil Nadu	Kadar
765		14	12	24	16	17	15	12	10	12	22	11	12	15	9	20				J2	M172	ArunKumar et al, 2012	Southern India	Tribe	Tamil Nadu	Kadar
766		14	12	24	16	17	15	12	10	12	22		12	15	9	20				J2	M172	ArunKumar et al, 2012	Southern India	Tribe	Tamil Nadu	Kadar
767		13	12	25	18	16	15	12	10	13	21	11	11	15	9	19				J2	M172	ArunKumar et al, 2012	Southern India	Tribe	Tamil Nadu	Kanikaran
768		15	13	23	14	16	14	13	11	13	19	11	12	15	9	21				J2	M172	ArunKumar et al, 2012	Southern India	Tribe	Tamil Nadu	Thoda
769		14	13	24	16	15		12	10		20		11	14	9	19				J2	M172	ArunKumar et al, 2012	Southern India	Tribe	Tamil Nadu	Thoda
770		15	14	23	16	17	14	13	10	12	23	11	11	15	9	21				J2a1c	M68	ArunKumar et al, 2012	Southern India	Tribe	Tamil Nadu	Thoda
771		15	14	23	16	17	14	13	10	12	24	11	12	15	9	21				J2a1c	M68	ArunKumar et al, 2012	Southern India	Tribe	Tamil Nadu	Thoda
772		15	14	23	16	17	14	13	10	11	25	11	12	15	10	21				J2a1c	M68	ArunKumar et al, 2012	Southern India	Tribe	Tamil Nadu	Thoda
773		15	14	23	16	17	14	13	10	11	25	11	12	15	10	21				J2a1c	M68	ArunKumar et al, 2012	Southern India	Tribe	Tamil Nadu	Thoda
774		15	14	23	16	17	14	13	10	11	25	11	12	15	10	21				J2a1c	M68	ArunKumar et al, 2012	Southern India	Tribe	Tamil Nadu	Thoda
775		15	14	23	15	17	14	13	10	12	25	9	11	15	9	21				J2a1c	M68	ArunKumar et al, 2012	Southern India	Tribe	Tamil Nadu	Thoda
776		15	14	23	16	17	14	13	10	12	25	11	11	15	9	21				J2a1c	M68	ArunKumar et al, 2012	Southern India	Tribe	Tamil Nadu	Thoda
777		15	14	23	16	17	14	13	10	12	25	11	11	15	9	21				J2a1c	M68	ArunKumar et al, 2012	Southern India	Tribe	Tamil Nadu	Thoda
778		14	14	23	16	18	14	13	10	12	24			15	9	21				J2a1c	M68	ArunKumar et al, 2012	Southern India	Tribe	Tamil Nadu	Thoda
779		15	14	23		17.2		13	10		23		11	15	9	21				J2a1c	M68	ArunKumar et al, 2012	Southern India	Tribe	Tamil Nadu	Thoda
780		15	13	23	17	17	14	13	10	12	24	11	12	15	9	21				J2a1c	M68	ArunKumar et al, 2012	Southern India	Tribe	Tamil Nadu	Kota
781		15	14	23	16	17	14	13	10	13	24	11	12	15	9	21				J2a1c	M68	ArunKumar et al, 2012	Southern India	Tribe	Tamil Nadu	Kota
782		15	14	23	16	17	14	13	10	12	24	11	12	15	9	21				J2a1c	M68	ArunKumar et al, 2012	Southern India	Tribe	Tamil Nadu	Kota
783		15	14	23	16	17	14	13	10	12	24		12	15	9	21				J2a1c	M68	ArunKumar et al, 2012	Southern India	Tribe	Tamil Nadu	Kota
784		13	12	25	16	17	15	12	10	12	20	11	12	15	9	19				J*	M304	ArunKumar et al, 2012	Southern India	Tribe	Tamil Nadu	Kattunaickan
785		13	12	25	16	14	15	12	10	12	20	10	12	15	9	19				J2	M172	ArunKumar et al, 2012	Southern India	Tribe	Tamil Nadu	Kattunaickan
786		13	12	25	16	19	15	12	10	12	20	11	12	15	9	19				J2	M172	ArunKumar et al, 2012	Southern India	Tribe	Tamil Nadu	Kattunaickan
787		13	12	25	16	17	15	13	10	11	21	11	11	15	9	19				J2	M172	ArunKumar et al, 2012	Southern India	Lower Caste	Tamil Nadu	Parayar NTN
788		13	12	25	16	19.2	15	12	11	13	20	11	11	14	9	18				J2	M172	ArunKumar et al, 2012	Southern India	Lower Caste	Tamil Nadu	Parayar NTN
789		14	12	24	16	16	15	12	9	11	21	11	11	15	9	19				J2	M172	ArunKumar et al, 2012	Southern India	Lower Caste	Tamil Nadu	Parayar NTN
790		13	12	24	16	15	15	12	10	12	21	11	11	15	9	19				J2	M172	ArunKumar et al, 2012	Southern India	Lower Caste	Tamil Nadu	Parayar NTN
791		14	12	24	16	17	16	12	10	12	21	11	12	15	10	19				J2	M172	ArunKumar et al, 2012	Southern India	Lower Caste	Tamil Nadu	Parayar NTN
792		13	12	23	15	16	15	12	11	13	22	11	11	15	9	19				J2	M172	ArunKumar et al, 2012	Southern India	Lower Caste	Tamil Nadu	Parayar NTN
793		13	12	24	16	18	15	12	10	13	20	10	11	15	9	19				J2	M172	ArunKumar et al, 2012	Southern India	Lower Caste	Tamil Nadu	Parayar NTN
794		13	12	24	17	15	15	12	10	13	21	11	10	15	9	19				J2	M172	ArunKumar et al, 2012	Southern India	Lower Caste	Tamil Nadu	Parayar NTN
795		13	14	25	16		16	12	10	12	22	11	10	15	9	18				J2	M172	ArunKumar et al, 2012	Southern India	Lower Caste	Tamil Nadu	Parayar NTN
796		15	14	24	17	16	16	13	10	10	24	11	12	14	11	21				J*	M304	ArunKumar et al, 2012	Southern India	Lower Caste	Tamil Nadu	Parayar
797		15	13	22	17	15	14	13	10	11	21	11	12	14	9	20				J2	M172	ArunKumar et al, 2012	Southern India	Lower Caste	Tamil Nadu	Parayar
798		13	12	23	17	18	15	12	10	11	20	11	11	15	9	19				J2	M172	ArunKumar et al, 2012	Southern India	Lower Caste	Tamil Nadu	Parayar
799		15	9	24	19	14	11	12	7	11	22	11	11	15	9	19				J2	M172	ArunKumar et al, 2012	Southern India	Lower Caste	Tamil Nadu	Parayar
800		15	14	22	18	16	15	12	10	12	23	11	11	15	10	21				J2	M172	ArunKumar et al, 2012	Southern India	Lower Caste	Tamil Nadu	Pallar
801		15	14	22	16	17	15	12	10	11	20	11	12	14	9	19				J2	M172	ArunKumar et al, 2012	Southern India	Lower Caste	Tamil Nadu	Pallar
802		14	13	23	16	16	15	12	10	11	21	11	11	15	9	23				J2	M172	ArunKumar et al, 2012	Southern India	Lower Caste	Tamil Nadu	Pallar
803		14	14	24	15	18	14	13	10	11	22	11	13	14	9	20				J2	M172	ArunKumar et al, 2012	Southern India	Lower Caste	Tamil Nadu	Pallar
804		13	12	24	16		16	12	11	13	21		11	15	9	18				J2	M172	ArunKumar et al, 2012	Southern India	Lower Caste	Tamil Nadu	Pallar
805		13	12	24	16	15		12	9		21	11	11	15	9	19				J2	M172	ArunKumar et al, 2012	Southern India	Lower Caste	Tamil Nadu	Pallar
806		15	14	22	17	15		12	10	11	21		12	14	10	19				J2	M172	ArunKumar et al, 2012	Southern India	Lower Caste	Tamil Nadu	Pallar
807		15	13	23	17	16	14	13	10	11	25	11	11	15	9	21				J2a1c	M68	ArunKumar et al, 2012	Southern India	Lower Caste	Tamil Nadu	Pallar
808		13	14	25	17	15	15	12	10	12	23	11	11	15	9	18				J2	M172	ArunKumar et al, 2012	Southern India	Lower Caste	Tamil Nadu	Paravar
809		13	14	25	17	15	15	12	10	12	23	11	11	15	9	18				J2	M172	ArunKumar et al, 2012	Southern India	Lower Caste	Tamil Nadu	Paravar
810		14	12	24	17	15	15	12	10	13	21	11	11	15	9	19				J2	M172	ArunKumar et al, 2012	Southern India	Lower Caste	Tamil Nadu	Paravar
811		13	14	24	16	16	16	12	10	13	21	11	11	15	9	18				J2	M172	ArunKumar et al, 2012	Southern India	Lower Caste	Tamil Nadu	Paravar
812		13	14	24	16	16	16	12	10	13	21	11	11	15	9	18				J2	M172	ArunKumar et al, 2012	Southern India	Lower Caste	Tamil Nadu	Paravar
813		14	14	23	16	17	14	12	10	13	22	11	11	14	10	21				J2	M172	ArunKumar et al, 2012	Southern India	Lower Caste	Tamil Nadu	Paravar
814		13	12	24	17	17	15	12	10	14	21	11	11	15	9	19				J2	M172	ArunKumar et al, 2012	Southern India	Lower Caste	Tamil Nadu	Paravar
815		14	12	24	17	15	15	12	10	13	21	11	11	15	9	19				J2	M172	ArunKumar et al, 2012	Southern India	Lower Caste	Tamil Nadu	Paravar
816		13	12	24	17	17	15	12	10	13	21	11	11	15	9	19				J2	M172	ArunKumar et al, 2012	Southern India	Lower Caste	Tamil Nadu	Paravar
817		13	12	24	17	17	15	12	10	14	21		11	15	9	19				J2	M172	ArunKumar et al, 2012	Southern India	Lower Caste	Tamil Nadu	Paravar
818		17	13	22	16	18	15	12	10	12	20	11	12	14	10	19				J2	M172	ArunKumar et al, 2012	Southern India	Middle Caste	Tamil Nadu	Yadhava
819		14	14	22	16	16	17	12	10	10	23	11	12	14	10	19				J2	M172	ArunKumar et al, 2012	Southern India	Middle Caste	Tamil Nadu	Yadhava
820		15	13	22	16	17	15	12	11	11	19	11	12	14	9	20				J2	M172	ArunKumar et al, 2012	Southern India	Middle Caste	Tamil Nadu	Yadhava
821		13	12	24	18	19.2	16	12	10	13	19	11	11	15	9	18				J2	M172	ArunKumar et al, 2012	Southern India	Middle Caste	Tamil Nadu	Yadhava
822		13	12	24	16	15	14	12	10	12	21	11	11	15	9	19				J2	M172	ArunKumar et al, 2012	Southern India	Middle Caste	Tamil Nadu	Yadhava
823		13	13	24	15	16	15	12	10	12	21	11	11	15	9	19				J2	M172	ArunKumar et al, 2012	Southern India	Middle Caste	Tamil Nadu	Yadhava
824		14	12	24	16	17	15	12	10	12	21	11	11	15	9	19				J2	M172	ArunKumar et al, 2012	Southern India	Middle Caste	Tamil Nadu	Yadhava
825		13	12	24	17	19.2	16	12	10	13	21	11	11	15	9	18				J2	M172	ArunKumar et al, 2012	Southern India	Middle Caste	Tamil Nadu	Yadhava
826		17	12	22	16	15	14	11	10	11	22	14	12	15	10	19				J2	M172	ArunKumar et al, 2012	Southern India	Middle Caste	Tamil Nadu	Yadhava
827		15	13	24	16	16	14	12	10	12	22	11	12	15	9	21				J2	M172	ArunKumar et al, 2012	Southern India	Middle Caste	Tamil Nadu	Yadhava
828		15	13	24	16	16	14	12	10	12	22	11	12	15	9	21				J2	M172	ArunKumar et al, 2012	Southern India	Middle Caste	Tamil Nadu	Yadhava
829		13	12	23	18	16	16	13	9	12	22	11	11	15	9	17				J2	M172	ArunKumar et al, 2012	Southern India	Middle Caste	Tamil Nadu	Yadhava
830		15	13	25	18	17	15	13	11	11	23	11	14	14	11	20				J2	M172	ArunKumar et al, 2012	Southern India	Middle Caste	Tamil Nadu	Yadhava
831		15	14	24	16	16	14	13	10	11	24	11	12	15	9	21				J2	M172	ArunKumar et al, 2012	Southern India	Middle Caste	Tamil Nadu	Yadhava
832		15	12	22	16	15	14	11	10	13	24	14	12	15	10	20				J2	M172	ArunKumar et al, 2012	Southern India	Middle Caste	Tamil Nadu	Yadhava
833		15	14	23	16	18	15	14	10	10	24	10	11	16	11	19				J2	M172	ArunKumar et al, 2012	Southern India	Middle Caste	Tamil Nadu	Yadhava
834		13	12	23	16	19.2	16	12	10	13	22	11		15	9	19				J2	M172	ArunKumar et al, 2012	Southern India	Middle Caste	Tamil Nadu	Yadhava
835		13	12	24	17		16	12	10	12	21	11	11	15	9	18				J2	M172	ArunKumar et al, 2012	Southern India	Middle Caste	Tamil Nadu	Yadhava
836		13	13	24	17	15	15	12	10	13	21	11	11	15	9	18				J2	M172	ArunKumar et al, 2012	Southern India	Middle Caste	Tamil Nadu	Vanniyar
837		14	12	24	16	18	15	12	9	11	22	11	11	15	9	18				J2	M172	ArunKumar et al, 2012	Southern India	Middle Caste	Tamil Nadu	Vanniyar
838		13	12	23	16	14	15	12	10	11	22		10	15	9	19				J2	M172	ArunKumar et al, 2012	Southern India	Middle Caste	Tamil Nadu	Vanniyar
839		14	14	23	16	16	14	13	10	11	24	11	11	15	9	18				J2a1c	M68	ArunKumar et al, 2012	Southern India	Middle Caste	Tamil Nadu	Vanniyar
840		15	14	23	16	17		14	10		24	11	11	15	9	20				J2a1c	M68	ArunKumar et al, 2012	Southern India	Middle Caste	Tamil Nadu	Vanniyar
841		13	12	24	17	16	16	12	10	12	21	11	11	15	9	19				J2	M172	ArunKumar et al, 2012	Southern India	Middle Caste	Tamil Nadu	VanniyarNTN
842		16	14	21	17	15	14	13	10	11	21	11	12	14	9	20				J2	M172	ArunKumar et al, 2012	Southern India	Middle Caste	Tamil Nadu	VanniyarNTN
843		14	13	24	15	16	14	13	10	11	21	11	12	15	9	20				J2	M172	ArunKumar et al, 2012	Southern India	Middle Caste	Tamil Nadu	VanniyarNTN
844		14	14	24	15	16	14	13	10	11	21	11	12	15	9	20				J2	M172	ArunKumar et al, 2012	Southern India	Middle Caste	Tamil Nadu	VanniyarNTN
845		14	14	23	16	17	14	12	10	11	22	11	11	14	9					J2	M172	ArunKumar et al, 2012	Southern India	Middle Caste	Tamil Nadu	VanniyarNTN
846		14	13	24	15	16		13	10	11	21		12	15	9	20				J2	M172	ArunKumar et al, 2012	Southern India	Middle Caste	Tamil Nadu	VanniyarNTN
847		15				15		10	11			13	10							J2	M172	ArunKumar et al, 2012	Southern India	Middle Caste	Tamil Nadu	VanniyarNTN
848		15	14	23	16	17	14	13	9	11	23	11	11	15	9	20				J2a1c	M68	ArunKumar et al, 2012	Southern India	Middle Caste	Tamil Nadu	VanniyarNTN
849		15	13	24	16	16	14	13	10	11	24	11	11	15	9	22				J2a1c	M68	ArunKumar et al, 2012	Southern India	Middle Caste	Tamil Nadu	VanniyarNTN
850		14	14	24	16	18	14	12	10	12	22	11	11	14	9	21				J2	M172	ArunKumar et al, 2012	Southern India	Middle Caste	Tamil Nadu	Nadar TNV
851		13	12	24	16	16	17	12	10	13	20	11	11	15	9	19				J2	M172	ArunKumar et al, 2012	Southern India	Middle Caste	Tamil Nadu	Nadar TNV
852		15	13	24	16	15	15	12	10	12	21	11	11	14	9	22				J2	M172	ArunKumar et al, 2012	Southern India	Middle Caste	Tamil Nadu	Nadar TNV
853		14	14	23	16	18	14	13	10	12	22	11	11	14	9	20				J2	M172	ArunKumar et al, 2012	Southern India	Middle Caste	Tamil Nadu	Cape Nadar
854		13	12	24	16	16	16	12	10	12	20	11	11	15	9	19				J2	M172	ArunKumar et al, 2012	Southern India	Middle Caste	Tamil Nadu	Cape Nadar
855		13	12	24	16	16	16	12	10	12	20	11	11	15	9	19				J2	M172	ArunKumar et al, 2012	Southern India	Middle Caste	Tamil Nadu	Cape Nadar
856		13	12	24	17	16	17	12	10	12	20	11	11	15	9	19				J2	M172	ArunKumar et al, 2012	Southern India	Middle Caste	Tamil Nadu	Cape Nadar
857		13	12	22	17	17	15	14	11	10	21	11	11	15	9	19				J2	M172	ArunKumar et al, 2012	Southern India	Middle Caste	Tamil Nadu	Cape Nadar
858		16	13	22	17	17	15	12	10	11	21	11	12	14	9	19				J2	M172	ArunKumar et al, 2012	Southern India	Middle Caste	Tamil Nadu	Cape Nadar
859		13	12	22	17	17	15	13	10	11	21	11	11	15	9	19				J2	M172	ArunKumar et al, 2012	Southern India	Middle Caste	Tamil Nadu	Cape Nadar
860		13	12	23	18	17	15	13	11	11	21	11	11	15	9	19				J2	M172	ArunKumar et al, 2012	Southern India	Middle Caste	Tamil Nadu	Cape Nadar
861		15	13	24	16	15	15	12	10	12	21	11	11	14	9	22				J2	M172	ArunKumar et al, 2012	Southern India	Middle Caste	Tamil Nadu	Cape Nadar
862		15	14	23	15	17	14	13	10	11	24	11	11	16	9	20				J2a1c	M68	ArunKumar et al, 2012	Southern India	Middle Caste	Tamil Nadu	Cape Nadar
863		15	13	24	17	18	15	12	10	13	23	11	11	17	9	21				J2	M172	ArunKumar et al, 2012	Southern India	Middle Caste	Tamil Nadu	Piramalai Kallar
864		14	14	23	16	17	15	12	10	13	21	11	11	14	9	21				J2	M172	ArunKumar et al, 2012	Southern India	Middle Caste	Tamil Nadu	Maravar
865		13	12	23	16	19.2	16	12	10	13	22	11	11	15	9	19				J2	M172	ArunKumar et al, 2012	Southern India	Middle Caste	Tamil Nadu	Maravar
866		14	13	25	15	17	14	12	10	11	21	11	13	15	9	20				J2	M172	ArunKumar et al, 2012	Southern India	Middle Caste	Tamil Nadu	Maravar
867		13	12	24	17	20	15	12	10	12	21	11	11	15	9	18				J2	M172	ArunKumar et al, 2012	Southern India	Middle Caste	Tamil Nadu	Maravar
868		15	13	23	17	15	15	12	10	12	21	11	12	15	9	19				J2	M172	ArunKumar et al, 2012	Southern India	Middle Caste	Tamil Nadu	Maravar
869		14	13	25	15	16	14	12	11	12	21	11	13	15	9	20				J2	M172	ArunKumar et al, 2012	Southern India	Middle Caste	Tamil Nadu	Maravar
870		13	12	24	16	15	16	12	10	13	21	11	11	15	9	19				J2	M172	ArunKumar et al, 2012	Southern India	Middle Caste	Tamil Nadu	Maravar
871		14	13	25	15	17	14	12	10	11	22	11	12	15	9	20				J2	M172	ArunKumar et al, 2012	Southern India	Middle Caste	Tamil Nadu	Maravar
872		15	13	23	18	15	14	13	9	11	22	11	12	14	9	20				J2	M172	ArunKumar et al, 2012	Southern India	Middle Caste	Tamil Nadu	Maravar
873		14	12	23	16	19.2	16	12	10	13	22	11		15	9	19				J2	M172	ArunKumar et al, 2012	Southern India	Middle Caste	Tamil Nadu	Maravar
874		13	12	23	17		16	12	10	12	21	11	11	15	9	18				J2	M172	ArunKumar et al, 2012	Southern India	Middle Caste	Tamil Nadu	Maravar
875		16	12	22	16	15	14	11	10	12	25	14	13	15	11	19				J2	M172	ArunKumar et al, 2012	Southern India	Lower Caste	Tamil Nadu	Valayar
876		14	14	23	16	18	15	12	10	11	24	11	11	14	9	16				J2	M172	ArunKumar et al, 2012	Southern India	Lower Caste	Tamil Nadu	Valayar
877		13	12	23	17	19.2	14	12	12	11	21	12	11	15	9	18				J2	M172	ArunKumar et al, 2012	Southern India	Lower Caste	Tamil Nadu	Valayar
878		16	13	23	16	15	15	13	10	11	23	11	13	15	9	21				J2	M172	ArunKumar et al, 2012	Southern India	Lower Caste	Tamil Nadu	Valayar
879		15	14	26	15	16	18	13	10	8		10	12	17	8	17				J2	M172	ArunKumar et al, 2012	Southern India	Lower Caste	Tamil Nadu	Valayar
880		14	14	23	14	18	15	12	10	11	23	11	11	14	9					J2	M172	ArunKumar et al, 2012	Southern India	Lower Caste	Tamil Nadu	Valayar
881		14	14	23	16	18	15	12	10	11	24	11	11	14	9					J2	M172	ArunKumar et al, 2012	Southern India	Lower Caste	Tamil Nadu	Valayar
882		14	14	23	16	18	15	12	10	11	24	11	11	14	9					J2	M172	ArunKumar et al, 2012	Southern India	Lower Caste	Tamil Nadu	Valayar
883		13	12	24	16	17	16	12	10	13	20	11	11	15	9	19				J2	M172	ArunKumar et al, 2012	Southern India	Middle Caste	Tamil Nadu	Tamil Jains
884		13	12	24	16	17	16	12	10	13	20	11	11	15	9	19				J2	M172	ArunKumar et al, 2012	Southern India	Middle Caste	Tamil Nadu	Tamil Jains
885		13	12	23	16	16	15	12	10	11	21	11	11	14	9	19				J2	M172	ArunKumar et al, 2012	Southern India	Middle Caste	Tamil Nadu	Tamil Jains
886		14	12	24	17	18	15	12	10	12	22	11	11	16	9	18				J2	M172	ArunKumar et al, 2012	Southern India	Middle Caste	Tamil Nadu	Tamil Jains
887		13	13	24	16	18	16	12	10	12	22	11	11	15	9	19				J2	M172	ArunKumar et al, 2012	Southern India	Middle Caste	Tamil Nadu	Tamil Jains
888		15	12	23	16	16	14	13	10	11	23		11	15	9	21				J2	M172	ArunKumar et al, 2012	Southern India	Middle Caste	Tamil Nadu	Tamil Jains
889		15	12	23	17	16	14	13	10	11	23		11	15	9	21				J2	M172	ArunKumar et al, 2012	Southern India	Middle Caste	Tamil Nadu	Tamil Jains
890		13	12	24	16		16	12	11	11	21		11	15	9	18				J2	M172	ArunKumar et al, 2012	Southern India	Middle Caste	Tamil Nadu	Tamil Jains
891		13	12	24	16		16	12	11	12	21	11	11	15	9	18				J2	M172	ArunKumar et al, 2012	Southern India	Middle Caste	Tamil Nadu	Tamil Jains
892		13	12	24	16		16	12	11	12	21	11	11	15	9	18				J2	M172	ArunKumar et al, 2012	Southern India	Middle Caste	Tamil Nadu	Tamil Jains
893			10	17	22	16	13	8	13	11	21	10	12	14	10	19				J2	M172	ArunKumar et al, 2012	Southern India	Middle Caste	Tamil Nadu	Tamil Jains
894		14	13	23	16	18	14	12	10	12	22	11	11	14	9	19				J2	M172	ArunKumar et al, 2012	Southern India	Middle Caste	Tamil Nadu	Ezhava
895		14	13	23	16	18	14	12	10	11	23	11	11	14	9	20				J2	M172	ArunKumar et al, 2012	Southern India	Middle Caste	Tamil Nadu	Ezhava
896		14	14	23	16	18	14	12	10	12	24	11	11	14	9	21				J2	M172	ArunKumar et al, 2012	Southern India	Middle Caste	Tamil Nadu	Ezhava
897		13	12	24	17	15	15	12	11	11	21	11	11	15	9	19				J2	M172	ArunKumar et al, 2012	Southern India	Middle Caste	Tamil Nadu	Ezhava
898		13	12	24	17	15	15	12	11	11	21	11	11	15	9	19				J2	M172	ArunKumar et al, 2012	Southern India	Middle Caste	Tamil Nadu	Ezhava
899		13	12	24	16	16	15	12	10	12	21	11	11	15	9	19				J2	M172	ArunKumar et al, 2012	Southern India	Middle Caste	Tamil Nadu	Ezhava
900		16	13	22	16	17	15	12	10	11	20	11	12	14	9	19				J2	M172	ArunKumar et al, 2012	Southern India	Middle Caste	Tamil Nadu	Ezhava
901		13	12	24	16	16	15	12	10	12	22	11	11	15	9	19				J2	M172	ArunKumar et al, 2012	Southern India	Middle Caste	Tamil Nadu	Ezhava
902		15	13	22	17	15	14	13	10	11	22	11	12	14	9	20				J2	M172	ArunKumar et al, 2012	Southern India	Middle Caste	Tamil Nadu	Ezhava
903		15	14	23	17	15	14	13	10	12	22	11	12	14	8	20				J2	M172	ArunKumar et al, 2012	Southern India	Middle Caste	Tamil Nadu	Ezhava
904		15	14	24	17	17	14	12	10	12	21	11	11	14	9	20				J2	M172	ArunKumar et al, 2012	Southern India	Middle Caste	Tamil Nadu	Ezhava
905		14	13	23	16	18	14	12	10	11	22	11	11	14	9	21				J2	M172	ArunKumar et al, 2012	Southern India	Middle Caste	Tamil Nadu	Ezhava
906		14	13	23	16	16	14	12	10	11	23	11	11	15	9	20				J2a1a	M47	ArunKumar et al, 2012	Southern India	Middle Caste	Tamil Nadu	Ezhava
907		15	13	22	18	14	14	13	10	11	21	11	11	14	9	20				J2	M172	ArunKumar et al, 2012	Southern India	Lower Caste	Tamil Nadu	Mukkuvar
908		13	12	24	16	15	16	12	11	12	21	11	11	15	9	19				J2	M172	ArunKumar et al, 2012	Southern India	Lower Caste	Tamil Nadu	Mukkuvar
909		13	12	23	16	19.2	15	12	10	13	21	12	8	15	9	19				J2	M172	ArunKumar et al, 2012	Southern India	Lower Caste	Tamil Nadu	Mukkuvar
910		15	12	23	17	16	14	14	10	11	21	12	12	15	9	20				J2	M172	ArunKumar et al, 2012	Southern India	Middle Caste	Tamil Nadu	Sourashtra Brahmin
911		13	12	25	16	17	15	13	10	11	22	11	11	15	9	19				J2	M172	ArunKumar et al, 2012	Southern India	High Caste	Tamil Nadu	Brahacharanam Brahmin
912		15	14	23	16	16	14	12	10		22	11	12	16	9	21				J2	M172	ArunKumar et al, 2012	Southern India	High Caste	Tamil Nadu	Brahacharanam Brahmin
913		13	13	25	15	17	15	13	10	11	22		11	15	9	19				J2	M172	ArunKumar et al, 2012	Southern India	High Caste	Tamil Nadu	Brahacharanam Brahmin
914		16	13	22	16	16	15	13	10	11	21	11	13	15	9	20				J2	M172	ArunKumar et al, 2012	Southern India	High Caste	Tamil Nadu	Iyengar Brahmin
915		14	13	23	16	19	14	12	10	11	23	11	11	14	9	21				J2	M172	ArunKumar et al, 2012	Southern India	High Caste	Tamil Nadu	Iyengar Brahmin
916		16	13	24	17	15	14	13	10	11	20	13	12	14	9	20				J2	M172	ArunKumar et al, 2012	Southern India	High Caste	Tamil Nadu	VadamaBrahmin
917		14	12	23	16	17	15	12	10	12	21	11	12	15	10	19				J2	M172	ArunKumar et al, 2012	Southern India	High Caste	Tamil Nadu	VadamaBrahmin
918		14	12	23	16	19	16	12	9	12	21			15	10	19				J2	M172	ArunKumar et al, 2012	Southern India	High Caste	Tamil Nadu	VadamaBrahmin

## Sheet: TableS5_TMRCA_rho
	Variance			Expansion TimeE (KYA)			Expansion TimeG(KYA)
	J2 (xa,b)	J2a	J2b	J2 (xa,b)	J2a	J2b	J2 (xa,b)	J2a	J2b
Near East	0.59	0.29	-	23.4 + 4.1	10.1 + 2.7	-	7.7 + 1.4	3.3 + 0.9	-
Europe	0.6	0.54	0.32	22.6 + 4.1	22.7 + 4.5	15.6 + 4.9	7.4 + 1.4	7.5 + 1.5	5.1 + 1.6
Caucasus	0.75	0.48	-	29 + 6	19.3 + 5.5	-	9.5 + 2	6.3 + 1.8	-
Central Asia	-	0.77	-	-	30.9 + 9.7	-	-	10.2 + 3.2	-
Northwest India	-	0.39	0.34	-	17.1 + 4.3	15.1 + 3.7	-	5.6 + 1.4	5 + 1.2
West India	-	0.27	-	-	14.1 + 7.1	-	-	4.6 + 2.3	-
North India	-	0.34	0.28	-	16 + 3.4	12.1 + 2.6	-	5.3 + 1.1	4 + 1
Central India	-	0.21	0.31	-	9.2 + 1.9	13.3 + 3	-	3 + 0.6	4.4 + 1
South India	-	0.42	0.29	-	16.5 + 3.3	13 + 4.3	-	5.4 + 1.1	4.2 + 1.4
East India	-	-	0.02	-	-	0.7 + 0.7	-	-	0.24 + 0.24
E	Evolutionary rate 6.9 x 10-4 per locus per generation
G	Genealogical rate 2.1 x 10-3 per locus per generation

## Sheet: TableS6_TMRCA_BATWING
			TMRCA* (KYA)					N (Effective Population Size)					(1)	Using "observed" mutation rates (Shi et al., 2010)
			Mean	Median	0.025	0.975		Mean	Median	0.025	0.975		(2)	Using "observed" mutation rates (Burgarella and Navascues, 2011)
	J2a-M410	WorldWide											(3)	Using mutation rates predicted from logistic model (Burgarella and Navascues, 2011)
		(1)	6.17	5.99	2.9	12.57		811.47	796.253	563.146	1131.65
		(2)	7.5	7.1	3.6	16.2		851.356	842.107	613.478	1142.34
		(3)	10.6	9.9	4.6	24		1167.39	1152.6	818.944	1608.75
		Northwest India
		(1)	4.2	3.7	1	14.6		189.964	179.224	95.7088	345.921
		(2)	5.8	5.1	1.4	19.7		263.187	248.461	136.538	475.413								N (Effective Population Size)
		(3)	8	7.1	1.9	27.1		365.808	345.367	189.492	660.022
		North India
		(1)	3.7	3.1	0.7	14.3		256.151	236.404	119.42	509.401
		(2)	5	4.3	1	19.5		357.407	330.889	168.716	702.936
		(3)	6.9	6	1.4	26.5		491.915	456.678	233.074	956.092
		South India
		(1)	4.5	4.1	1.6	12.8		290.385	280.504	175.889	459.348
		(2)	6.3	5.7	2.2	17.3		406.695	394.884	256.656	623.331
		(3)	8.7	8	3	23.7		559.383	544.721	351.095	852.198
		Central India
		(1)	2.8	2.2	0.3	14.5		50.9027	44.5247	17.9827	120.956
		(2)	3.9	3.1	0.5	19.7		70.7216	62.2336	25.5273	165.95
		(3)	5.4	4.3	0.7	27.1		98.2026	86.6073	35.4396	229.39
		Central Asia
		(1)	5.4	4.9	1.6	16		301.447	289.644	174.875	500.192
		(2)	7.3	6.7	2.3	21.2		406.464	392.32	245.522	648.346
		(3)	10.1	9.2	3.2	29.4		565.423	545.949	339.229	903.694
		Caucacus
		(1)	4	3.8	2.1	8.6		450.144	445.66	337.687	588.076
		(2)	5.6	5.3	2.7	11.1		587.569	584.986	454.723	733.306
		(3)	7.7	7.4	3.6	16.3		799.456	798.797	578.661	1019.87
		Europe
		(1)	4.3	3.3	0.5	23.9		205.131	174.641	72.2837	521.137
		(2)	5.8	4.6	0.7	32.1		287.127	248.023	103.202	702.493
		(3)	8	6.3	1	42.9		395.938	344.714	143.642	950.59
	J2b-M102	WorldWide
		(1)	3.6	3.3	1.6	8.5		426.374	419.611	300.972	589.687
		(2)	4.8	4.5	2.2	10.9		585.887	578.739	428.262	783.859
		(3)	6.8	6.3	3.1	15.7		816.175	806.739	594.736	1092
		Northwest India
		(1)	3.8	3.2	0.7	15.8		219.819	202.126	100.68	442.584
		(2)	5.2	4.5	1	21.1		304.41	281.137	142.789	601.292
		(3)	7.2	6.2	1.4	29.5		421.399	388.938	197.217	835.324
		North India
		(1)	3.2	2.5	0.4	16.1		147.616	129.007	54.6372	351.011
		(2)	4.3	3.5	0.6	21.6		205.025	180.481	77.5101	477.241
		(3)	6	4.8	0.8	30.1		287.459	252.382	108.352	671.383
		South India
		(1)	2.6	2.3	0.7	8		125.001	119.665	68.8664	211.776
		(2)	3.5	3.2	1	10.7		174.379	167.658	98.2827	289.352
		(3)	4.9	4.4	1.4	14.9		242.611	233.04	136.369	403.453
		East India
		(1)	0.2	0.2	0	1.9		4.66713	3.52127	0.451788	15.6078
		(2)	0.3	0.2	0	2.7		6.53238	4.93106	0.631042	21.743
		(3)	0.4	0.3	0	3.7		9.07494	6.85015	0.871407	30.2201
		Central India
		(1)	3.1	2.6	0.5	13.6		127.881	116.181	54.624	269.12
		(2)	4.3	3.6	0.8	18.2		176.891	161.417	77.4797	366.184
		(3)	6	5	1	25.3		246.892	225.401	107.77	512.215
		Europe
		(1)	2.7	2.3	0.5	10.9		74.3084	69.1009	33.7863	144.982
		(2)	3.6	3.1	0.7	14.6		103.322	96.2806	47.6867	199.781
		(3)	5.1	4.3	0.9	20.3		143.539	133.702	66.0709	277.666
	J2*-M172	WorldWide
		(1)	7.6	7.1	3.1	17.9		927.061	912.2	625.765	1310.28
		(2)	9	8.6	4.3	18.6		1057.21	1050.88	760.677	1390.25
		(3)	13	12.2	6	28.4		1460.21	1436.74	1080.12	1981.2
		West Asia_ Lebanon
		(1)	5.7	5.4	2.6	13.2		649.607	640.245	463.001	890.089
		(2)	7.6	7.1	3.6	16.6		883.119	873.632	662.505	1158.4
		(3)	10.5	9.8	5	22.8		1213.46	1200.1	901.646	1601.08
		West Asia_ Iran
		(1)	6	5.6	2.3	14.3		1075.45	1063.57	685.995	1539.27
		(2)	7.7	7.2	3	18.6		1212.5	1177.14	796.528	1803.56
		(3)	10.6	10	4.5	24.1		1443.58	1415.47	984.976	2058.19
		West Asia_ Syria
		(1)	5.5	5.2	2.4	13		632.075	620.322	431.224	900.131
		(2)	7.5	7.1	3.4	16.5		858.269	844.226	613.132	1181.35
		(3)	10.3	9.8	4.6	22.9		1178.68	1161.32	843.705	1612.62
		Caucasus
		(1)	7.1	6.6	3	16.5		610.463	599.58	423.936	859.75
		(2)	9.2	8.7	4.1	20.5		825.664	814.307	591.264	1123.12
		(3)	12.8	12.1	5.7	28.3		1137.2	1121.61	817.397	1545.26
		West Russia
		(1)	5.3	4.7	1.9	17.9		419.015	393.329	214.732	771.089
		(2)	7.1	6.3	1.8	23.6		573.363	541.141	302.079	1034.34
		(3)	9.7	8.7	2.6	31.3		782.822	743.616	418.925	1372.16

## Sheet: TableS7_FilteredSamples
Pop ID	Sample ID	456	389cd	390	389ab	458	19	393	391	439	635	392	Y GATA H4	437	438	448	Reference	Haplogroup	Marker	Bayesian Probability	Geographical Region/Nation	State/Origin	Population Name	Language Family	Status
1	ICC1	15	12	23	17	17	15	12	10	12	22	11	11	16	9	21	Present Study	J2a	M410 (XM68, Z2396)		Central India	Madhya Pradesh	Baghel	Indo-European	Caste
1	INMC1	15	13	24	17	16	14	13	10	11	21	11	12	15	9	19	Present Study	J2a	M410, Z2396		Central India	Chhattisgarh	Bahelia	Indo-European	Nomadic Tribe
1	INMC2	15	13	24	17	16	14	13	10	11	21	11	12	15	9	19	Present Study	J2a	M410, Z2396		Central India	Chhattisgarh	Bahelia	Indo-European	Nomadic Tribe
1	INMC3	15	13	24	17	16	14	13	10	11	21	11	12	15	9	19	Present Study	J2a	M410, Z2396		Central India	Chhattisgarh	Bahelia	Indo-European	Nomadic Tribe
1	INMC4	15	13	24	17	16	14	13	10	11	21	11	12	15	9	19	Present Study	J2a	M410, Z2396		Central India	Chhattisgarh	Bahelia	Indo-European	Nomadic Tribe
1	DCTr1	15	13	23	17	15	14	13	10	11	21	11	11	14	9	19	Present Study	J2a	M410, Z2396		Central India	Chhattisgarh	Gond	Dravidian	Tribe
1	DCTr2	15	13	23	17	15	14	13	10	11	21	11	11	14	9	19	Present Study	J2a	M410, Z2396		Central India	Chhattisgarh	Gond	Dravidian	Tribe
1	ICC2	15	13	23	18	16	14	14	10	11	22	12	11	15	9	20	Present Study	J2a	M410, Z2396		Central India	Chhattisgarh	Pandit	Indo-European	Caste
1	ICC3	15	13	23	18	16	14	14	10	11	22	12	11	15	9	20	Present Study	J2a	M410, Z2396		Central India	Chhattisgarh	Rajpoot	Indo-European	Caste
1	ICC4	15	13	23	18	16	14	14	10	11	22	12	11	15	9	20	Present Study	J2a	M410, Z2396		Central India	Chhattisgarh	Rajpoot	Indo-European	Caste
2	ICC5	15	14	23	17	15	14	12	10	12	21	11	12	15	9	19	Present Study	J2a	M410, Z2396		North India	Uttar Pradesh	Durgavanshi	Indo-European	Caste
2	ITr1	15	13	23	16	15	15	12	10	12	21	11	12	14	9	21	Present Study	J2a	M410 (XM47, M68, Z2396)		North India	Uttar Pradesh	Kabutari	Indo-European	Tribe
2	KMUS1	14	14	23	16	17	14	12	10	12	22	11	12	14	9	21	Present Study	J2a	M410, Z2396		North India	Kashmir	Kashmiri Muslim	Indo-European	Muslim
2	KMUS2	14	14	23	16	17	14	12	10	11	22	11	11	14	9	21	Present Study	J2a	M410, Z2396		North India	Kashmir	Kashmiri Muslim	Indo-European	Muslim
2	INC1	16	13	23	17	15	15	12	10	12	23	11	11	15	9	20	Present Study	J2a	M410 (XM47, M68, Z2396)		North India	Kashmir	Kashmiri Pandit	Indo-European	Caste
2	INC2	15	14	23	15	17	14	12	10	11	23	11	11	14	9	20	Present Study	J2a	M410, Z2396		North India	Kashmir	Kashmiri Pandit	Indo-European	Caste
2	INC3	14	14	24	15	15	14	12	10	12	21	11	12	15	9	21	Present Study	J2a	M410 (XM47, M68, Z2396)		North India	Uttar Pradesh	Khatri	Indo-European	Caste
2	NEPL1	14	13	23	17	15	14	13	10	11	21	12	12	14	9	20	Present Study	J2a	M410, Z2396		North India	Nepal	Thapa	Tibeto-Burman	Caste
2	NEPL2	15	14	23	16	16	14	13	10	12	21	11	11	15	9	20	Present Study	J2a	M410, Z2396		North India	Nepal	Thapa	Tibeto-Burman	Caste
2	NEPL3	15	13	23	16	16	14	13	10	11	21	11	12	14	9	20	Present Study	J2a	M410, Z2396		North India	Nepal	Thapa	Tibeto-Burman	Caste
2	INC4	15	12	23	16	15	14	12	11	12	20	11	12	15	9	21	Present Study	J2a	M410 (XM47, M68, Z2396)		North India	Uttar Pradesh	Uttar Pradesh Sample	Indo-European	Caste
2	INC5	14	14	24	16	17	14	12	10	12	21	11	11	15	9	19	Present Study	J2a	M410 (XM47, M68, Z2396)		North India	Uttar Pradesh	Uttar Pradesh Sample	Indo-European	Caste
2	DSC7	15	13	23	18	15	14	13	10	11	21	11	12	15	9	20	Present Study	J2a	M410, Z2396		North India	Uttar Pradesh	Yadav	Indo-European	Caste
3	INwNm1	14	14	24	16	18	14	12	10	11	22	11	11	14	9	21	Present Study	J2a	M410, Z2396		Northwest India	Rajasthan	Banjara	Indo-European	Nomadic Tribe
3	INwNm2	14	14	23	16	18	14	12	10	12	22	11	11	14	9	21	Present Study	J2a	M410, Z2396		Northwest India	Rajasthan	Banjara	Indo-European	Nomadic Tribe
3	INwNm3	14	14	23	16	18	14	12	10	12	22	11	11	14	9	21	Present Study	J2a	M410, Z2396		Northwest India	Rajasthan	Banjara	Indo-European	Nomadic Tribe
3	INwNm4	14	14	24	16	18	14	12	10	11	22	11	11	14	9	21	Present Study	J2a	M410, Z2396		Northwest India	Rajasthan	Banjara	Indo-European	Nomadic Tribe
3	ITr2	15	14	23	16	16	14	12	10	12	22	11	11	15	9	21	Present Study	J2a	M410 (XM47, M68, Z2396)		Northwest India	Gujarat	Bhil	Indo-European	Tribe
3	INWC1	15	13	23	16	17	15	13	10	13	21	11	12	15	9	21	Present Study	J2a	M410 (XM47, M68, Z2396)		Northwest India	Haryana	Kamboj	Indo-European	Caste
3	INWC2	15	13	23	16	17	15	13	10	13	21	11	12	15	9	21	Present Study	J2a	M410 (XM68, Z2396)		Northwest India	Haryana	Kamboj	Indo-European	Caste
3	INWC3	15	14	23	17	15	14	12	11	11	21	11	12	15	9	20	Present Study	J2a	M410, Z2396		Northwest India	Haryana	Kamboj	Indo-European	Caste
3	INWC4	15	13	23	17	15	14	13	10	12	21	12	12	14	9	20	Present Study	J2a	M410, Z2396		Northwest India	Haryana	Kamboj	Indo-European	Caste
3	IPTG1	15	13	23	16	15	15	12	10	11	20	11	12	14	9	21	Present Study	J2a	M410		Northwest India	Gujarat	Kathodi	Indo-European	Nomadic Tribe
3	IPTG2	15	13	23	16	15	15	12	10	11	20	11	12	14	9	21	Present Study	J2a	M410 (XM47, M68)		Northwest India	Gujarat	Kathodi	Indo-European	Nomadic Tribe
3	IPTG3	15	13	23	17	15	15	13	10	11	21	12	12	14	9	20	Present Study	J2a	M410, Z2396		Northwest India	Gujarat	Kolcha	Indo-European	PTG
3	INWC5	15	14	23	16	17	14	12	10	12	23	11	11	14	9	20	Present Study	J2a	M410, Z2396		Northwest India	Gujarat	Lohana	Indo-European	Caste
3	INWC6	16	13	23	16	18	14	12	10	11	21	11	11	14	10	20	Present Study	J2a	M410, Z2396		Northwest India	Gujarat	Lohana	Indo-European	Caste
3	INWC7	15	13	23	18	15	14	13	10	11	23	11	11	15	9	20	Present Study	J2a	M410 (XM68)		Northwest India	Gujarat	Lohana	Indo-European	Caste
3	INWC8	16	13	23	16	20	14	12	10	11	21	11	11	14	10	20	Present Study	J2a	M410, Z2396		Northwest India	Gujarat	Lohana	Indo-European	Caste
3	INWC9	15	12	23	15	20	14	12	11	12	22	11	11	15	9	21	Present Study	J2a	M410 (XM68, Z2396)		Northwest India	Gujarat	Lohana	Indo-European	Caste
4	DSTr1	14	14	23	16	18	15	13	10	12	22	11	11	15	9	21	Present Study	J2a	M410		South India	Tamil Nadu	Baduga	Dravidian	Tribe
4	DSTr2	15	14	23	16	18	15	13	10	12	22	11	11	15	9	21	Present Study	J2a	M410		South India	Tamil Nadu	Baduga	Dravidian	Tribe
4	DSTr3	15	14	23	16	18	15	13	10	11	22	11	11	15	9	21	Present Study	J2a	M410		South India	Tamil Nadu	Baduga	Dravidian	Tribe
4	DSTr4	15	14	23	16	16	14	13	10	11	21	11	12	14	9	20	Present Study	J2a	M410		South India	Tamil Nadu	Baduga	Dravidian	Tribe
4	DPTG1	15	14	23	18	16	14	13	10	11	22	11	12	14	9	20	Present Study	J2a	M410, Z2396		South India	Andhra Pradesh	Chenchu	Dravidian	PTG
4	DPTG2	16	13	23	17	15	14	13	10	11	21	11	11	15	9	20	Present Study	J2a	M410 (XM47, M68)		South India	Andhra Pradesh	Chenchu	Dravidian	PTG
4	DPTG3	16	12	23	17	15	14	13	10	11	22	11	12	14	9	20	Present Study	J2a	M410 (XM68)		South India	Andhra Pradesh	Chenchu	Dravidian	PTG
4	DPTG4	16	13	23	17	15	14	13	10	11	21	11	11	15	9	20	Present Study	J2a	M410, Z2396		South India	Andhra Pradesh	Chenchu	Dravidian	PTG
4	DPTG5	15	13	24	15	16	14	12	10	11	20	11	11	15	9	20	Present Study	J2a	M410 (XM47, M68, Z2396)		South India	Andhra Pradesh	Chenchu	Dravidian	PTG
4	DSTr5	16	13	23	16	15	15	12	10	11	22	11	12	14	9	21	Present Study	J2a	M410 (XZ2396, M68, M47)		South India	Karnataka	Halakki	Dravidian	Tribe
4	DSC1	15	14	23	18	15	14	13	10	12	22	11	12	14	8	19	Present Study	J2a	M410, Z2396		South India	Karnataka	Havik	Dravidian	Caste
4	DSC2	15	12	23	17	15	13	13	10	12	22	11	12	14	8	20	Present Study	J2a	M410, Z2396		South India	Karnataka	Havik	Dravidian	Caste
4	DSC3	15	12	23	18	15	13	13	10	12	22	11	12	14	8	20	Present Study	J2a	M410, Z2396		South India	Karnataka	Havik	Dravidian	Caste
4	DPTG6	15	13	23	16	17	14	13	10	12	23	11	12	15	9	21	Present Study	J2a	M410, M68 (XM47, Z2396)		South India	Tamil Nadu	Kota	Dravidian	PTG
4	IPTG4	14	13	23	17	15	14	13	10	11	21	11	12	14	9	20	Present Study	J2a	M410, Z2396		South India	Andhra Pradesh	Kotia	Indo-European	PTG
4	DSC4	14	13	24	15	15	14	13	10	13	20	11	12	15	9	20	Present Study	J2a	M410 (XM47, M68, Z2396)		South India	Tamil Nadu	Lingayat	Dravidian	Caste
4	DPTG7	15	13	24	16	18	14	12	10	11	21	11	11	15	9	19	Present Study	J2a	M410 (XM47, M68, Z2396)		South India	Tamil Nadu	Malaikuruwar	Dravidian	PTG
4	DPTG8	15	14	23	16	15	14	12	10	11	23	11	11	15	9	21	Present Study	J2a	M410 (XM47, M68, Z2396)		South India	Kerala	Malayan	Dravidian	PTG
4	DPTG9	15	14	23	16	15	14	12	10	11	23	11	11	15	9	21	Present Study	J2a	M410 (XM47, M68, Z2396)		South India	Kerala	Malayan	Dravidian	PTG
4	DSNm1	15	13	24	15	16	14	12	10	11	20	11	12	15	9	20	Present Study	J2a	M410 (XM47, M68, Z2396)		South India	Andhra Pradesh	Pichakuntla/Mondi	Dravidian	Nomadic Tribe
4	DSNm2	15	13	24	15	16	14	12	10	11	20	11	11	15	9	20	Present Study	J2a	M410 (XM47, M68, Z2396)		South India	Andhra Pradesh	Pichakuntla/Mondi	Dravidian	Nomadic Tribe
4	DSNm3	14	13	23	16	15	14	13	10	11	22	11	11	15	9	20	Present Study	J2a	M410, Z2396		South India	Andhra Pradesh	Pichakuntla/Mondi	Dravidian	Nomadic Tribe
4	ITr3	16	14	23	16	15	14	12	10	12	23	12	12	14	9	19	Present Study	J2a	M410 (XM47, M68, Z2396)		South India	Andhra Pradesh	Sugali	Indo-European	Tribe
4	DPTG10	15	14	23	16	17	14	13	10	12	23	11	11	15	9	21	Present Study	J2a	M68 (XM47, Z2396)		South India	Tamil Nadu	Toda	Dravidian	PTG
4	DPTG11	15	14	23	16	17	14	13	10	12	23	11	11	15	9	21	Present Study	J2a	M68 (XM47, Z2396)		South India	Tamil Nadu	Toda	Dravidian	PTG
4	DPTG12	15	13	23	16	16	14	13	11	13	23	11	12	15	9	20	Present Study	J2a	M68 (XM47, Z2396)		South India	Tamil Nadu	Toda	Dravidian	PTG
4	DPTG13	14	14	23	16	18	14	13	10	12	22	11	11	15	9	21	Present Study	J2a	M68 (XM47, Z2396)		South India	Tamil Nadu	Toda	Dravidian	PTG
4	DPTG14	14	14	23	16	18	14	12	10	12	22	11	11	15	9	21	Present Study	J2a	M68 (XM47, Z2396)		South India	Tamil Nadu	Toda	Dravidian	PTG
4	DPTG15	15	14	23	16	17	14	13	10	11	23	11	12	15	10	21	Present Study	J2a	M68 (XM47, Z2396)		South India	Tamil Nadu	Toda	Dravidian	PTG
4	DPTG16	15	14	23	16	17	14	13	10	12	23	11	11	15	9	21	Present Study	J2a	M68 (XM47, Z2396)		South India	Tamil Nadu	Toda	Dravidian	PTG
4	DSC5	15	14	23	16	15	14	12	10	11	23	11	11	15	9	21	Present Study	J2a	M68 (XM47, Z2396)		South India	Pondicherry	Yadav	Dravidian	Caste
4	DSC6	16	12	24	15	17	15	13	10	12	21	11	11	16	10	19	Present Study	J2a	M410 (XM47)		South India	Pondicherry	Yadav	Dravidian	Caste
4	DSNm4	14	13	23	16	15	15	12	10	13	21	11	12	15	9	21	Present Study	J2a	M410 (XM47, M68, Z2396)		South India	Andhra Pradesh	Yanadi	Dravidian	Nomadic Tribe
4	DSNm5	14	13	23	16	15	15	12	10	13	21	11	12	15	9	21	Present Study	J2a	M410 (XM47, M68, Z2396)		South India	Andhra Pradesh	Yanadi	Dravidian	Nomadic Tribe
5	ALTKZ1	15	14	23	16	18	14	12	10	11	23	11	11	15	9	21	Dulik et al., 2011	J2a	M410		Altai Republic, Russia		Altaian Kazakhs
5	ALTKZ2	15	12	23	16	20	14	12	11	11	21	11	11	15	9	19	Dulik et al., 2011	J2a	M410		Altai Republic, Russia		Altaian Kazakhs
5	AFG1	16	12	23	16	15	15	14	10	11	24	11	12	15	9	21	Haber et al., 2012	J2a5	M158		Afganistan	Oruzgan	Hazara
5	AFG2	15	14	23	16	17	14	12	10	11	25	11	10	15	9	20	Haber et al., 2012	J2a*	M410 (xM47,M67,M158)		Afganistan	Bamyan, Bamyan	Hazara
5	AFG3	15	12	23	16	17	14	12	10	11	25	11	10	15	9	20	Haber et al., 2012	J2a*	M410 (xM47,M67,M158)		Afganistan	Balkh, Mazar-e Sharif	Hazara
5	AFG4	16	14	23	16	15	15	14	10	11	23	11	12	15	9	21	Haber et al., 2012	J2a5	M158		Afganistan	Oruzgan	Hazara
5	AFG5	15	12	23	16	18	14	12	10	11	24	11	10	15	9	20	Haber et al., 2012	J2a*	M410 (xM47,M67,M158)		Afganistan	Bamyan, Bamyan	Hazara
5	AFG6	16	14	23	16	15	15	14	10	11	24	11	12	15	9	21	Haber et al., 2012	J2a5	M158		Afganistan	Ghor	Hazara
5	AFG7	15	14	23	16	17	14	12	10	11	25	11	10	15	9	20	Haber et al., 2012	J2a*	M410 (xM47,M67,M158)		Afganistan	Bamyan, Bamyan	Hazara
5	AFG8	14	14	23	16	17	14	12	10	12	24	11	11	14	9	21	Haber et al., 2012	J2a*	M410 (xM47,M67,M158)		Afganistan	Kunduz, Kunduz	Hazara
5	AFG9	14	13	24	17	17	14	12	10	12	24	11	11	14	9	22	Haber et al., 2012	J2a*	M410 (xM47,M67,M158)		Afganistan	Kunduz, Kunduz	Hazara
5	AFG10	14	14	23	16	17	14	12	10	12	24	11	11	14	9	21	Haber et al., 2012	J2a*	M410 (xM47,M67,M158)		Afganistan	Kunduz, Kunduz	Hazara
5	AFG11	17	14	23	16	18	14	13	11	12	21	11	12	15	9	18	Haber et al., 2012	J2a*	M410 (xM47,M67,M158)		Afganistan	Nuristan	Nurestani
5	AFG12	14	13	23	16	17	14	12	10	12	24	11	11	14	9	21	Haber et al., 2012	J2a*	M410 (xM47,M67,M158)		Afganistan	Kunduz, Kunduz	Hazara
5	AFG13	15	14	23	16	17	15	12	10	12	23	11	12	16	9	21	Haber et al., 2012	J2a*	M410 (xM47,M67,M158)		Afganistan	Nangarhar	Pashtun
5	AFG14	15	13	23	16	15	15	12	10	12	22	11	12	14	9	21	Haber et al., 2012	J2a*	M410 (xM47,M67,M158)		Afganistan	Herat, Herat	Tajik
5	AFG15	16	13	22	16	15	15	14	10	11	24	11	12	15	9	21	Haber et al., 2012	J2a5	M158		Afganistan	Balkh, Mazar-e Sharif	Hazara
5	AFG16	15	13	23	17	15	15	12	10	12	22	11	12	14	9	21	Haber et al., 2012	J2a*	M410 (xM47,M67,M158)		Afganistan	Ghor	Tajik
5	AFG17	15	14	23	16	14	14	12	10	13	22	11	12	15	9	21	Haber et al., 2012	J2a*	M410 (xM47,M67,M158)		Afganistan	Takhar	Tajik
5	AFG18	14	13	24	16	14	14	12	11	11	21	11	11	15	9	20	Haber et al., 2012	J2a*	M410 (xM47,M67,M158)		Afganistan	Faryab, Maymana	Tajik
5	AFG19	16	14	23	16	15	15	14	10	11	25	11	11	15	9	21	Haber et al., 2012	J2a5	M158		Afganistan	Oruzgan	Hazara
5	AFG20	15	13	23	17	20	14	12	10	11	22	11	11	15	10	19	Haber et al., 2012	J2a*	M410 (xM47,M67,M158)		Afganistan	Bamyan, Bamyan	Hazara
5	AFG21	16	14	24	17	15	15	14	10	11	25	11	11	15	9	21	Haber et al., 2012	J2a5	M158		Afganistan	Oruzgan	Hazara
5	AFG22	14	13	24	16	14	14	12	10	11	21	11	11	15	9	20	Haber et al., 2012	J2a*	M410 (xM47,M67,M158)		Afganistan	Faryab, Maymana	Tajik
5	AFG23	16	13	24	16	20	14	12	10	11	21	11	11	14	9	19	Haber et al., 2012	J2a*	M410 (xM47,M67,M158)		Afganistan	Takhar	Tajik
5	AFG24	15	13	22	18	19	14	12	10	11	21	11	11	15	10	19	Haber et al., 2012	J2a*	M410 (xM47,M67,M158)		Afganistan	Faryab, Maymana	Tajik
5	AFG25	16	14	23	16	19	14	12	11	11	21	11	11	15	10	19	Haber et al., 2012	J2a*	M410 (xM47,M67,M158)		Afganistan	Takhar	Uzbek
6	CCCRC17	15	13	23	16	16	14	12	10	11	24	11	12	15	9	21	Balanovsky et al., 2011	J2a4a	M47		Caucasus		Circassians
6	CCHING3	14	10	22	16	17	14	12	10	11	23	12	11	15	9	21	Balanovsky et al., 2011	J2a4b*	M67(xM92)		Caucasus		Chechen (Ingushetia)
6	CCHING4	14	10	22	16	17	14	12	10	11	23	12	11	15	9	21	Balanovsky et al., 2011	J2a4b*	M67(xM92)		Caucasus		Chechen (Ingushetia)
6	CCHING5	14	10	22	16	17	14	12	10	11	23	12	11	15	9	21	Balanovsky et al., 2011	J2a4b*	M67(xM92)		Caucasus		Chechen (Ingushetia)
6	CCHING6	14	10	22	16	17	14	12	10	11	23	12	11	15	9	21	Balanovsky et al., 2011	J2a4b*	M67(xM92)		Caucasus		Chechen (Ingushetia)
6	CCING3	16	12	21	16	16	14	12	10	11	23	11	10	15	9	20	Balanovsky et al., 2011	J2a4b*	M67(xM92)		Caucasus		Ingush
6	CCING4	15	13	21	15	16	14	12	10	12	22	11	10	15	9	21	Balanovsky et al., 2011	J2a4b*	M67(xM92)		Caucasus		Ingush
6	CCING6	15	13	21	16	16	14	12	10	12	23	11	10	15	9	19	Balanovsky et al., 2011	J2a4b*	M67(xM92)		Caucasus		Ingush
6	CCING7	15	13	21	16	16	14	12	10	11	23	11	10	15	9	20	Balanovsky et al., 2011	J2a4b*	M67(xM92)		Caucasus		Ingush
6	CCING8	15	13	21	16	16	14	12	10	12	23	11	10	15	9	20	Balanovsky et al., 2011	J2a4b*	M67(xM92)		Caucasus		Ingush
6	CCING9	15	13	21	16	16	14	12	10	12	23	11	10	15	9	20	Balanovsky et al., 2011	J2a4b*	M67(xM92)		Caucasus		Ingush
6	CCING10	15	13	21	16	16	14	12	10	12	22	11	11	15	9	20	Balanovsky et al., 2011	J2a4b*	M67(xM92)		Caucasus		Ingush
6	CCING11	15	13	21	16	16	14	12	10	12	22	11	11	15	9	20	Balanovsky et al., 2011	J2a4b*	M67(xM92)		Caucasus		Ingush
6	CCING12	15	13	21	16	16	14	12	10	12	22	11	11	15	9	20	Balanovsky et al., 2011	J2a4b*	M67(xM92)		Caucasus		Ingush
6	CCING13	15	13	21	16	16	14	12	10	12	22	11	11	15	9	20	Balanovsky et al., 2011	J2a4b*	M67(xM92)		Caucasus		Ingush
6	CCING14	15	13	21	16	16	14	12	10	12	23	11	11	15	9	20	Balanovsky et al., 2011	J2a4b*	M67(xM92)		Caucasus		Ingush
6	CCCHN2	16	13	21	16	16	14	12	10	12	23	11	10	15	9	20	Balanovsky et al., 2011	J2a4b*	M67(xM92)		Caucasus		Chechen (Chechnya)
6	CCING15	16	13	21	16	16	14	12	10	12	23	11	10	15	9	20	Balanovsky et al., 2011	J2a4b*	M67(xM92)		Caucasus		Ingush
6	CCING16	16	13	21	16	16	14	12	10	11	22	11	10	15	9	20	Balanovsky et al., 2011	J2a4b*	M67(xM92)		Caucasus		Ingush
6	CCING17	16	13	21	16	16	14	12	10	11	22	11	10	15	9	20	Balanovsky et al., 2011	J2a4b*	M67(xM92)		Caucasus		Ingush
6	CCING18	16	13	21	16	16	14	12	10	11	23	11	10	15	9	20	Balanovsky et al., 2011	J2a4b*	M67(xM92)		Caucasus		Ingush
6	CCING19	16	13	21	16	16	14	12	10	11	24	11	10	15	9	20	Balanovsky et al., 2011	J2a4b*	M67(xM92)		Caucasus		Ingush
6	CCING20	16	13	21	16	16	14	12	10	12	22	11	10	15	9	20	Balanovsky et al., 2011	J2a4b*	M67(xM92)		Caucasus		Ingush
6	CCING21	16	13	21	16	16	14	12	10	12	22	11	10	15	9	20	Balanovsky et al., 2011	J2a4b*	M67(xM92)		Caucasus		Ingush
6	CCING22	16	13	21	16	16	14	12	10	12	22	11	10	15	9	20	Balanovsky et al., 2011	J2a4b*	M67(xM92)		Caucasus		Ingush
6	CCING23	16	13	21	16	16	14	12	10	12	22	11	10	15	9	20	Balanovsky et al., 2011	J2a4b*	M67(xM92)		Caucasus		Ingush
6	CCHING7	16	13	21	16	16	14	12	10	12	23	11	10	15	9	20	Balanovsky et al., 2011	J2a4b*	M67(xM92)		Caucasus		Chechen (Ingushetia)
6	CCHING8	16	13	21	16	16	14	12	10	12	23	11	10	15	9	20	Balanovsky et al., 2011	J2a4b*	M67(xM92)		Caucasus		Chechen (Ingushetia)
6	CCING24	16	13	21	16	16	14	12	10	12	23	11	10	15	9	20	Balanovsky et al., 2011	J2a4b*	M67(xM92)		Caucasus		Ingush
6	CCING25	16	13	21	16	16	14	12	10	12	23	11	10	15	9	20	Balanovsky et al., 2011	J2a4b*	M67(xM92)		Caucasus		Ingush
6	CCING26	16	13	21	16	16	14	12	10	12	23	11	10	15	9	20	Balanovsky et al., 2011	J2a4b*	M67(xM92)		Caucasus		Ingush
6	CCING27	16	13	21	16	16	14	12	10	12	23	11	10	15	9	20	Balanovsky et al., 2011	J2a4b*	M67(xM92)		Caucasus		Ingush
6	CCING28	16	13	21	16	16	14	12	10	12	23	11	10	15	9	20	Balanovsky et al., 2011	J2a4b*	M67(xM92)		Caucasus		Ingush
6	CCING29	16	13	21	16	16	14	12	10	12	23	11	10	15	9	20	Balanovsky et al., 2011	J2a4b*	M67(xM92)		Caucasus		Ingush
6	CCING30	16	13	21	16	16	14	12	10	12	23	11	10	15	9	20	Balanovsky et al., 2011	J2a4b*	M67(xM92)		Caucasus		Ingush
6	CCING31	16	13	21	16	16	14	12	10	12	23	11	10	15	9	20	Balanovsky et al., 2011	J2a4b*	M67(xM92)		Caucasus		Ingush
6	CCING32	16	13	21	16	16	14	12	10	12	23	11	10	15	9	20	Balanovsky et al., 2011	J2a4b*	M67(xM92)		Caucasus		Ingush
6	CCING33	16	13	21	16	16	14	12	10	12	23	11	10	15	9	20	Balanovsky et al., 2011	J2a4b*	M67(xM92)		Caucasus		Ingush
6	CCING34	16	13	21	16	16	14	12	10	12	23	11	10	15	9	20	Balanovsky et al., 2011	J2a4b*	M67(xM92)		Caucasus		Ingush
6	CCING35	16	13	21	16	16	14	12	10	12	23	11	10	15	9	20	Balanovsky et al., 2011	J2a4b*	M67(xM92)		Caucasus		Ingush
6	CCING36	16	13	21	16	16	14	12	11	12	23	11	10	15	9	20	Balanovsky et al., 2011	J2a4b*	M67(xM92)		Caucasus		Ingush
6	CCING37	16	13	21	16	16	14	12	10	12	22	11	10	15	9	21	Balanovsky et al., 2011	J2a4b*	M67(xM92)		Caucasus		Ingush
6	CCING38	16	13	21	16	16	14	12	10	12	22	11	10	15	9	21	Balanovsky et al., 2011	J2a4b*	M67(xM92)		Caucasus		Ingush
6	CCING39	16	13	21	16	16	14	12	10	12	22	11	10	15	9	21	Balanovsky et al., 2011	J2a4b*	M67(xM92)		Caucasus		Ingush
6	CCING40	16	13	21	16	16	14	12	10	12	22	11	10	15	9	21	Balanovsky et al., 2011	J2a4b*	M67(xM92)		Caucasus		Ingush
6	CCING41	16	13	21	16	16	14	12	10	12	22	11	10	15	9	21	Balanovsky et al., 2011	J2a4b*	M67(xM92)		Caucasus		Ingush
6	CCING42	16	13	21	16	16	14	12	10	12	22	11	10	15	9	21	Balanovsky et al., 2011	J2a4b*	M67(xM92)		Caucasus		Ingush
6	CCHING9	16	13	21	16	16	14	12	10	12	23	11	10	15	9	21	Balanovsky et al., 2011	J2a4b*	M67(xM92)		Caucasus		Chechen (Ingushetia)
6	CCHING10	16	13	21	16	16	14	12	10	12	23	11	10	15	9	21	Balanovsky et al., 2011	J2a4b*	M67(xM92)		Caucasus		Chechen (Ingushetia)
6	CCHING11	16	13	21	16	16	14	12	10	12	23	11	10	15	9	21	Balanovsky et al., 2011	J2a4b*	M67(xM92)		Caucasus		Chechen (Ingushetia)
6	CCING43	16	13	21	16	16	14	12	10	12	23	11	10	15	9	21	Balanovsky et al., 2011	J2a4b*	M67(xM92)		Caucasus		Ingush
6	CCHING12	16	13	21	16	16	14	12	10	13	23	11	10	15	9	21	Balanovsky et al., 2011	J2a4b*	M67(xM92)		Caucasus		Chechen (Ingushetia)
6	CCING44	16	13	21	16	17	14	12	10	11	23	11	10	15	9	20	Balanovsky et al., 2011	J2a4b*	M67(xM92)		Caucasus		Ingush
6	CCING45	16	13	21	16	17	14	12	10	11	23	11	10	15	9	20	Balanovsky et al., 2011	J2a4b*	M67(xM92)		Caucasus		Ingush
6	CCING46	16	13	21	16	17	14	12	10	11	23	11	10	15	9	20	Balanovsky et al., 2011	J2a4b*	M67(xM92)		Caucasus		Ingush
6	CCING47	16	13	21	16	17	14	12	10	12	22	11	10	15	9	20	Balanovsky et al., 2011	J2a4b*	M67(xM92)		Caucasus		Ingush
6	CCING48	16	13	21	16	17	14	12	10	12	22	11	10	15	9	20	Balanovsky et al., 2011	J2a4b*	M67(xM92)		Caucasus		Ingush
6	CCING49	16	13	21	16	17	14	12	10	12	22	11	10	15	9	20	Balanovsky et al., 2011	J2a4b*	M67(xM92)		Caucasus		Ingush
6	CCHING13	16	13	21	16	17	14	12	10	12	23	11	10	15	9	20	Balanovsky et al., 2011	J2a4b*	M67(xM92)		Caucasus		Chechen (Ingushetia)
6	CCHING14	16	13	21	16	17	14	12	10	12	23	11	10	15	9	20	Balanovsky et al., 2011	J2a4b*	M67(xM92)		Caucasus		Chechen (Ingushetia)
6	CCING50	16	13	21	16	17	14	12	10	12	23	11	10	15	9	20	Balanovsky et al., 2011	J2a4b*	M67(xM92)		Caucasus		Ingush
6	CCING51	16	13	21	16	17	14	12	10	12	23	11	10	15	9	20	Balanovsky et al., 2011	J2a4b*	M67(xM92)		Caucasus		Ingush
6	CCING52	16	13	21	16	17	14	12	10	12	23	11	10	15	9	20	Balanovsky et al., 2011	J2a4b*	M67(xM92)		Caucasus		Ingush
6	CCING53	16	13	21	16	17	14	12	10	12	23	11	10	15	9	20	Balanovsky et al., 2011	J2a4b*	M67(xM92)		Caucasus		Ingush
6	CCING54	16	13	21	16	17	14	12	10	12	24	11	10	15	9	20	Balanovsky et al., 2011	J2a4b*	M67(xM92)		Caucasus		Ingush
6	CCING55	16	13	21	16	17	14	12	10	12	24	11	10	15	9	20	Balanovsky et al., 2011	J2a4b*	M67(xM92)		Caucasus		Ingush
6	CCING56	16	13	21	16	17	14	12	10	12	24	11	10	15	9	20	Balanovsky et al., 2011	J2a4b*	M67(xM92)		Caucasus		Ingush
6	CCING57	16	13	21	16	17	14	12	10	12	24	11	10	15	9	20	Balanovsky et al., 2011	J2a4b*	M67(xM92)		Caucasus		Ingush
6	CCING58	16	13	21	16	17	14	12	10	12	24	11	10	15	9	20	Balanovsky et al., 2011	J2a4b*	M67(xM92)		Caucasus		Ingush
6	CCING59	16	13	21	16	18	14	13	10	12	22	11	10	15	9	20	Balanovsky et al., 2011	J2a4b*	M67(xM92)		Caucasus		Ingush
6	CCING60	16	13	21	16	16	14	12	10	12	23	11	10	15	9	20	Balanovsky et al., 2011	J2a4b*	M67(xM92)		Caucasus		Ingush
6	CCING61	16	13	21	16	16	14	12	10	12	23	11	10	15	9	20	Balanovsky et al., 2011	J2a4b*	M67(xM92)		Caucasus		Ingush
6	CCING62	16	13	21	16	16	14	12	10	12	23	11	10	15	9	20	Balanovsky et al., 2011	J2a4b*	M67(xM92)		Caucasus		Ingush
6	CCING63	16	13	21	16	16	14	12	10	13	23	11	10	15	9	20	Balanovsky et al., 2011	J2a4b*	M67(xM92)		Caucasus		Ingush
6	CCING64	16	13	21	16	17	14	12	10	12	22	11	10	15	9	20	Balanovsky et al., 2011	J2a4b*	M67(xM92)		Caucasus		Ingush
6	CCING66	16	13	21	16	16	15	12	10	12	23	11	10	15	9	20	Balanovsky et al., 2011	J2a4b*	M67(xM92)		Caucasus		Ingush
6	CCING67	17	13	21	16	16	14	12	10	12	23	11	10	15	9	20	Balanovsky et al., 2011	J2a4b*	M67(xM92)		Caucasus		Ingush
6	CCING68	17	13	21	16	16	14	12	10	12	23	11	10	15	9	20	Balanovsky et al., 2011	J2a4b*	M67(xM92)		Caucasus		Ingush
6	CCING69	17	13	21	16	16	14	12	10	12	21	11	10	15	9	20	Balanovsky et al., 2011	J2a4b*	M67(xM92)		Caucasus		Ingush
6	CCING70	17	13	21	16	16	14	12	10	12	22	11	10	15	9	20	Balanovsky et al., 2011	J2a4b*	M67(xM92)		Caucasus		Ingush
6	CCING71	17	13	21	16	16	14	12	10	12	23	11	10	15	9	20	Balanovsky et al., 2011	J2a4b*	M67(xM92)		Caucasus		Ingush
6	CCING72	17	13	21	16	16	14	12	10	12	23	11	10	15	9	20	Balanovsky et al., 2011	J2a4b*	M67(xM92)		Caucasus		Ingush
6	CCING73	17	13	21	16	16	14	12	10	12	23	11	10	15	9	20	Balanovsky et al., 2011	J2a4b*	M67(xM92)		Caucasus		Ingush
6	CCING74	17	13	21	16	16	14	12	10	12	23	11	10	15	9	20	Balanovsky et al., 2011	J2a4b*	M67(xM92)		Caucasus		Ingush
6	CCING75	17	13	21	16	16	14	12	10	12	24	11	10	15	9	20	Balanovsky et al., 2011	J2a4b*	M67(xM92)		Caucasus		Ingush
6	CCING76	17	13	21	16	17	14	12	10	12	23	11	10	15	9	20	Balanovsky et al., 2011	J2a4b*	M67(xM92)		Caucasus		Ingush
6	CCING77	17	13	21	16	17	14	12	10	12	23	11	10	15	9	20	Balanovsky et al., 2011	J2a4b*	M67(xM92)		Caucasus		Ingush
6	CCDRG1	16	13	22	16	16	14	12	10	12	24	11	10	15	9	20	Balanovsky et al., 2011	J2a4b*	M67(xM92)		Caucasus		Dargins
6	CCHING15	14	13	23	16	17	14	12	10	11	24	12	11	15	9	21	Balanovsky et al., 2011	J2a4b*	M67(xM92)		Caucasus		Chechen (Ingushetia)
6	CCHING16	14	13	23	16	17	14	12	10	11	24	12	11	15	9	21	Balanovsky et al., 2011	J2a4b*	M67(xM92)		Caucasus		Chechen (Ingushetia)
6	CCOS32	15	13	23	16	16	14	12	10	11	23	11	12	15	9	20	Balanovsky et al., 2011	J2a4b*	M67(xM92)		Caucasus		Ossets-Iron
6	CCOS33	15	13	23	16	16	14	12	10	11	23	11	12	15	9	20	Balanovsky et al., 2011	J2a4b*	M67(xM92)		Caucasus		Ossets-Iron
6	CCOS34	15	13	23	16	16	14	12	10	11	23	11	12	15	9	20	Balanovsky et al., 2011	J2a4b*	M67(xM92)		Caucasus		Ossets-Iron
6	CCING78	15	13	23	16	17	14	12	10	11	24	11	10	15	9	19	Balanovsky et al., 2011	J2a4b*	M67(xM92)		Caucasus		Ingush
6	CCING79	15	13	23	16	17	14	12	10	11	22	11	10	15	9	20	Balanovsky et al., 2011	J2a4b*	M67(xM92)		Caucasus		Ingush
6	CCCHN3	15	13	23	16	17	14	12	10	11	23	11	10	15	9	20	Balanovsky et al., 2011	J2a4b*	M67(xM92)		Caucasus		Chechen (Chechnya)
6	CCCHN4	15	13	23	16	17	14	12	10	11	23	11	10	15	9	20	Balanovsky et al., 2011	J2a4b*	M67(xM92)		Caucasus		Chechen (Chechnya)
6	CCING80	15	13	23	16	17	14	12	10	11	23	11	10	15	9	20	Balanovsky et al., 2011	J2a4b*	M67(xM92)		Caucasus		Ingush
6	CCHDG2	15	13	23	16	17	14	12	10	11	24	11	10	15	9	20	Balanovsky et al., 2011	J2a4b*	M67(xM92)		Caucasus		Chechen (Dagestan)
6	CCHING17	15	13	23	16	17	14	12	10	11	24	11	10	15	9	20	Balanovsky et al., 2011	J2a4b*	M67(xM92)		Caucasus		Chechen (Ingushetia)
6	CCING81	15	13	23	16	17	14	12	10	11	24	11	10	15	9	20	Balanovsky et al., 2011	J2a4b*	M67(xM92)		Caucasus		Ingush
6	CCHDG3	15	13	23	16	17	14	12	10	11	24	11	10	15	9	20	Balanovsky et al., 2011	J2a4b*	M67(xM92)		Caucasus		Chechen (Dagestan)
6	CCING82	15	13	23	16	17	14	12	10	11	24	11	10	15	9	20	Balanovsky et al., 2011	J2a4b*	M67(xM92)		Caucasus		Ingush
6	CCING83	15	13	23	16	17	14	12	10	11	24	11	10	15	9	20	Balanovsky et al., 2011	J2a4b*	M67(xM92)		Caucasus		Ingush
6	CCING84	15	13	23	16	17	14	12	10	12	24	11	10	15	9	21	Balanovsky et al., 2011	J2a4b*	M67(xM92)		Caucasus		Ingush
6	CCHDG4	15	13	23	16	18	14	12	10	11	23	11	10	14	9	20	Balanovsky et al., 2011	J2a4b*	M67(xM92)		Caucasus		Chechen (Dagestan)
6	CCHDG5	15	13	23	16	18	14	12	10	11	23	11	10	14	9	20	Balanovsky et al., 2011	J2a4b*	M67(xM92)		Caucasus		Chechen (Dagestan)
6	CCHDG6	15	13	23	16	18	14	12	10	11	24	11	10	15	9	20	Balanovsky et al., 2011	J2a4b*	M67(xM92)		Caucasus		Chechen (Dagestan)
6	CCHDG7	15	13	23	16	18	14	12	10	11	24	11	10	15	9	20	Balanovsky et al., 2011	J2a4b*	M67(xM92)		Caucasus		Chechen (Dagestan)
6	CCHDG8	15	13	23	16	18	14	12	10	11	24	11	10	15	9	20	Balanovsky et al., 2011	J2a4b*	M67(xM92)		Caucasus		Chechen (Dagestan)
6	CCCHN5	15	13	23	16	18	14	12	10	11	24	11	10	15	9	20	Balanovsky et al., 2011	J2a4b*	M67(xM92)		Caucasus		Chechen (Chechnya)
6	CCHDG9	15	13	23	16	18	14	12	10	11	24	11	10	15	9	20	Balanovsky et al., 2011	J2a4b*	M67(xM92)		Caucasus		Chechen (Dagestan)
6	CCHDG10	15	13	23	16	18	14	12	10	11	24	11	10	15	9	20	Balanovsky et al., 2011	J2a4b*	M67(xM92)		Caucasus		Chechen (Dagestan)
6	CCHDG11	15	13	23	16	18	14	12	10	11	24	11	10	15	9	20	Balanovsky et al., 2011	J2a4b*	M67(xM92)		Caucasus		Chechen (Dagestan)
6	CCHDG12	15	13	23	16	18	14	12	10	11	25	11	10	15	9	20	Balanovsky et al., 2011	J2a4b*	M67(xM92)		Caucasus		Chechen (Dagestan)
6	CCOS35	15	13	23	16	18	14	12	10	12	22	11	10	15	9	20	Balanovsky et al., 2011	J2a4b*	M67(xM92)		Caucasus		Ossets-Iron
6	CCING85	15	13	23	16	17	14	12	10	11	24	11	10	15	9	20	Balanovsky et al., 2011	J2a4b*	M67(xM92)		Caucasus		Ingush
6	CCOS36	15	13	23	16	17	14	12	10	11	22	11	12	15	9	20	Balanovsky et al., 2011	J2a4b*	M67(xM92)		Caucasus		Ossets-Iron
6	CCOS37	15	13	23	16	17	14	12	10	11	22	11	12	15	9	20	Balanovsky et al., 2011	J2a4b*	M67(xM92)		Caucasus		Ossets-Iron
6	CCOS38	15	13	23	16	17	14	12	10	11	22	11	12	15	9	20	Balanovsky et al., 2011	J2a4b*	M67(xM92)		Caucasus		Ossets-Iron
6	CCING86	16	13	23	16	17	14	12	10	11	24	11	10	15	9	20	Balanovsky et al., 2011	J2a4b*	M67(xM92)		Caucasus		Ingush
6	CCING87	16	13	23	16	18	14	12	10	10	22	11	10	15	9	20	Balanovsky et al., 2011	J2a4b*	M67(xM92)		Caucasus		Ingush
6	CCABZ4	16	13	23	16	16	15	12	11	12	24	11	11	15	9	19	Balanovsky et al., 2011	J2a4b*	M67(xM92)		Caucasus		Abkhaz
6	CCAVR7	15	13	24	16	17	14	12	11	11	21	11	10	15	9	20	Balanovsky et al., 2011	J2a4b*	M67(xM92)		Caucasus		Avar
6	CCCHN6	17	13	22	17	17	14	12	10	10	23	11	11	15	9	20	Balanovsky et al., 2011	J2a4b*	M67(xM92)		Caucasus		Chechen (Chechnya)
6	CCING88	17	13	22	17	17	14	12	10	10	23	11	11	15	9	20	Balanovsky et al., 2011	J2a4b*	M67(xM92)		Caucasus		Ingush
6	CCHDG13	15	13	23	17	17	14	12	10	10	22	11	10	15	9	20	Balanovsky et al., 2011	J2a4b*	M67(xM92)		Caucasus		Chechen (Dagestan)
6	CCHDG14	16	13	23	17	17	14	12	10	11	22	11	10	15	9	20	Balanovsky et al., 2011	J2a4b*	M67(xM92)		Caucasus		Chechen (Dagestan)
6	CCHDG15	16	13	23	17	17	14	12	10	11	22	11	10	15	9	20	Balanovsky et al., 2011	J2a4b*	M67(xM92)		Caucasus		Chechen (Dagestan)
6	CCHING18	16	13	23	17	16	14	12	10	10	24	11	10	15	9	20	Balanovsky et al., 2011	J2a4b*	M67(xM92)		Caucasus		Chechen (Ingushetia)
6	CCHING19	16	13	23	17	16	14	12	10	10	24	11	10	15	9	20	Balanovsky et al., 2011	J2a4b*	M67(xM92)		Caucasus		Chechen (Ingushetia)
6	CCCHN7	16	13	23	17	17	14	12	10	10	21	11	10	15	9	20	Balanovsky et al., 2011	J2a4b*	M67(xM92)		Caucasus		Chechen (Chechnya)
6	CCCHN8	16	13	23	17	17	14	12	10	10	22	11	10	15	9	20	Balanovsky et al., 2011	J2a4b*	M67(xM92)		Caucasus		Chechen (Chechnya)
6	CCCRC18	16	13	23	17	17	14	12	10	10	22	11	10	15	9	20	Balanovsky et al., 2011	J2a4b*	M67(xM92)		Caucasus		Circassians
6	CCING89	16	13	23	17	17	14	12	10	10	23	11	10	15	9	20	Balanovsky et al., 2011	J2a4b*	M67(xM92)		Caucasus		Ingush
6	CCHDG16	16	13	23	17	17	14	12	10	10	23	11	11	15	9	20	Balanovsky et al., 2011	J2a4b*	M67(xM92)		Caucasus		Chechen (Dagestan)
6	CCCRC19	16	13	23	17	18	15	12	10	11	22	11	10	15	9	20	Balanovsky et al., 2011	J2a4b*	M67(xM92)		Caucasus		Circassians
6	CCABZ5	16	13	23	17	17	15	12	9	12	22	11	9	15	9	20	Balanovsky et al., 2011	J2a4b*	M67(xM92)		Caucasus		Abkhaz
6	CCHDG17	17	13	23	17	17	14	12	10	10	21	11	10	15	9	19	Balanovsky et al., 2011	J2a4b*	M67(xM92)		Caucasus		Chechen (Dagestan)
6	CCHDG18	17	13	23	17	17	14	12	10	10	22	11	10	15	9	19	Balanovsky et al., 2011	J2a4b*	M67(xM92)		Caucasus		Chechen (Dagestan)
6	CCCHN9	17	13	23	17	17	14	12	10	10	22	11	10	15	9	19	Balanovsky et al., 2011	J2a4b*	M67(xM92)		Caucasus		Chechen (Chechnya)
6	CCCHN10	17	13	23	17	17	14	12	10	10	22	11	10	15	9	19	Balanovsky et al., 2011	J2a4b*	M67(xM92)		Caucasus		Chechen (Chechnya)
6	CCCHN11	17	13	23	17	17	14	12	10	10	22	11	10	15	9	19	Balanovsky et al., 2011	J2a4b*	M67(xM92)		Caucasus		Chechen (Chechnya)
6	CCHDG19	17	13	23	17	17	14	12	10	10	22	11	10	15	9	19	Balanovsky et al., 2011	J2a4b*	M67(xM92)		Caucasus		Chechen (Dagestan)
6	CCHING20	17	13	23	17	17	14	12	10	10	22	11	10	15	9	19	Balanovsky et al., 2011	J2a4b*	M67(xM92)		Caucasus		Chechen (Ingushetia)
6	CCHING21	17	13	23	17	17	14	12	10	10	22	11	10	15	9	19	Balanovsky et al., 2011	J2a4b*	M67(xM92)		Caucasus		Chechen (Ingushetia)
6	CCHING22	17	13	23	17	17	14	12	10	10	22	11	10	15	9	19	Balanovsky et al., 2011	J2a4b*	M67(xM92)		Caucasus		Chechen (Ingushetia)
6	CCHING23	17	13	23	17	17	14	12	10	10	22	11	10	15	9	19	Balanovsky et al., 2011	J2a4b*	M67(xM92)		Caucasus		Chechen (Ingushetia)
6	CCHING24	17	13	23	17	17	14	12	10	10	22	11	10	15	9	19	Balanovsky et al., 2011	J2a4b*	M67(xM92)		Caucasus		Chechen (Ingushetia)
6	CCHING25	17	13	23	17	17	14	12	10	10	22	11	10	15	9	19	Balanovsky et al., 2011	J2a4b*	M67(xM92)		Caucasus		Chechen (Ingushetia)
6	CCHDG20	17	13	23	17	17	14	12	10	10	23	11	10	15	9	19	Balanovsky et al., 2011	J2a4b*	M67(xM92)		Caucasus		Chechen (Dagestan)
6	CCCHN12	17	13	23	17	17	14	12	10	10	23	11	10	15	9	19	Balanovsky et al., 2011	J2a4b*	M67(xM92)		Caucasus		Chechen (Chechnya)
6	CCCHN13	17	13	23	17	17	14	12	10	10	23	11	10	15	9	19	Balanovsky et al., 2011	J2a4b*	M67(xM92)		Caucasus		Chechen (Chechnya)
6	CCCHN14	17	13	23	17	17	14	12	10	10	23	11	10	15	9	19	Balanovsky et al., 2011	J2a4b*	M67(xM92)		Caucasus		Chechen (Chechnya)
6	CCCHN15	17	13	23	17	17	14	12	10	10	23	11	10	15	9	19	Balanovsky et al., 2011	J2a4b*	M67(xM92)		Caucasus		Chechen (Chechnya)
6	CCCHN16	17	13	23	17	17	14	12	10	11	23	11	10	15	9	19	Balanovsky et al., 2011	J2a4b*	M67(xM92)		Caucasus		Chechen (Chechnya)
6	CCCHN17	17	13	23	17	17	14	12	10	11	23	11	10	15	9	19	Balanovsky et al., 2011	J2a4b*	M67(xM92)		Caucasus		Chechen (Chechnya)
6	CCCHN18	17	13	23	17	17	14	12	10	11	23	11	11	15	9	19	Balanovsky et al., 2011	J2a4b*	M67(xM92)		Caucasus		Chechen (Chechnya)
6	CCCHN19	17	13	23	17	17	14	12	10	11	23	11	11	15	9	19	Balanovsky et al., 2011	J2a4b*	M67(xM92)		Caucasus		Chechen (Chechnya)
6	CCHING26	17	13	23	17	17	14	12	10	10	23	11	10	15	9	20	Balanovsky et al., 2011	J2a4b*	M67(xM92)		Caucasus		Chechen (Ingushetia)
6	CCING90	17	13	23	17	17	14	12	10	10	23	11	10	15	9	20	Balanovsky et al., 2011	J2a4b*	M67(xM92)		Caucasus		Ingush
6	CCCHN20	17	13	23	17	18	14	12	10	10	23	11	10	15	9	18	Balanovsky et al., 2011	J2a4b*	M67(xM92)		Caucasus		Chechen (Chechnya)
6	CCCHN21	17	13	23	17	18	14	12	10	10	23	11	10	15	9	19	Balanovsky et al., 2011	J2a4b*	M67(xM92)		Caucasus		Chechen (Chechnya)
6	CCHDG21	17	13	23	17	17	14	12	10	11	21	11	10	15	9	20	Balanovsky et al., 2011	J2a4b*	M67(xM92)		Caucasus		Chechen (Dagestan)
6	CCHDG22	17	13	23	17	17	14	12	10	11	22	11	10	15	9	20	Balanovsky et al., 2011	J2a4b*	M67(xM92)		Caucasus		Chechen (Dagestan)
6	CCHDG23	17	13	23	17	17	14	12	10	11	22	11	10	15	9	20	Balanovsky et al., 2011	J2a4b*	M67(xM92)		Caucasus		Chechen (Dagestan)
6	CCHING27	17	13	23	17	16	14	12	10	10	24	11	10	15	9	20	Balanovsky et al., 2011	J2a4b*	M67(xM92)		Caucasus		Chechen (Ingushetia)
6	CCHING28	17	13	23	17	16	14	12	10	10	24	11	10	15	9	20	Balanovsky et al., 2011	J2a4b*	M67(xM92)		Caucasus		Chechen (Ingushetia)
6	CCCHN22	17	13	23	17	16	14	12	10	10	24	11	11	15	9	20	Balanovsky et al., 2011	J2a4b*	M67(xM92)		Caucasus		Chechen (Chechnya)
6	CCHING29	17	13	23	17	17	14	12	10	10	23	11	11	14	9	20	Balanovsky et al., 2011	J2a4b*	M67(xM92)		Caucasus		Chechen (Ingushetia)
6	CCHING30	17	13	23	17	17	14	12	10	10	24	11	11	15	9	17	Balanovsky et al., 2011	J2a4b*	M67(xM92)		Caucasus		Chechen (Ingushetia)
6	CCHING31	17	13	23	17	17	14	12	10	10	25	11	11	15	9	17	Balanovsky et al., 2011	J2a4b*	M67(xM92)		Caucasus		Chechen (Ingushetia)
6	CCHING32	17	13	23	17	17	14	12	10	10	25	11	11	15	9	17	Balanovsky et al., 2011	J2a4b*	M67(xM92)		Caucasus		Chechen (Ingushetia)
6	CCHING33	17	13	23	17	17	14	12	10	11	24	11	11	15	9	17	Balanovsky et al., 2011	J2a4b*	M67(xM92)		Caucasus		Chechen (Ingushetia)
6	CCING92	17	13	23	17	17	14	12	10	10	22	11	10	15	9	19	Balanovsky et al., 2011	J2a4b*	M67(xM92)		Caucasus		Ingush
6	CCING93	17	13	23	17	17	14	12	10	10	22	11	11	15	9	19	Balanovsky et al., 2011	J2a4b*	M67(xM92)		Caucasus		Ingush
6	CCHDG24	17	13	23	17	17	14	12	10	10	21	11	10	15	9	20	Balanovsky et al., 2011	J2a4b*	M67(xM92)		Caucasus		Chechen (Dagestan)
6	CCHDG25	17	13	23	17	17	14	12	10	10	21	11	10	15	9	20	Balanovsky et al., 2011	J2a4b*	M67(xM92)		Caucasus		Chechen (Dagestan)
6	CCHDG26	17	13	23	17	17	14	12	10	10	21	11	10	15	9	20	Balanovsky et al., 2011	J2a4b*	M67(xM92)		Caucasus		Chechen (Dagestan)
6	CCCHN23	17	13	23	17	17	14	12	10	10	21	11	10	15	9	20	Balanovsky et al., 2011	J2a4b*	M67(xM92)		Caucasus		Chechen (Chechnya)
6	CCHDG27	17	13	23	17	17	14	12	10	10	21	11	10	15	9	20	Balanovsky et al., 2011	J2a4b*	M67(xM92)		Caucasus		Chechen (Dagestan)
6	CCING94	17	13	23	17	17	14	12	10	10	21	11	10	15	9	20	Balanovsky et al., 2011	J2a4b*	M67(xM92)		Caucasus		Ingush
6	CCHDG28	17	13	23	17	17	14	12	10	10	22	11	10	15	9	20	Balanovsky et al., 2011	J2a4b*	M67(xM92)		Caucasus		Chechen (Dagestan)
6	CCCHN24	17	13	23	17	17	14	12	10	10	22	11	10	15	9	20	Balanovsky et al., 2011	J2a4b*	M67(xM92)		Caucasus		Chechen (Chechnya)
6	CCCRC20	17	13	23	17	17	14	12	10	10	22	11	10	15	9	20	Balanovsky et al., 2011	J2a4b*	M67(xM92)		Caucasus		Circassians
6	CCING95	17	13	23	17	17	14	12	10	10	22	11	10	15	9	20	Balanovsky et al., 2011	J2a4b*	M67(xM92)		Caucasus		Ingush
6	CCING96	17	13	23	17	17	14	12	10	10	22	11	10	15	9	20	Balanovsky et al., 2011	J2a4b*	M67(xM92)		Caucasus		Ingush
6	CCCRC21	17	13	23	17	17	14	12	10	10	22	11	10	15	9	20	Balanovsky et al., 2011	J2a4b*	M67(xM92)		Caucasus		Circassians
6	CCCHN25	17	13	23	17	17	14	12	10	10	23	11	10	15	9	20	Balanovsky et al., 2011	J2a4b*	M67(xM92)		Caucasus		Chechen (Chechnya)
6	CCING97	17	13	23	17	17	14	12	10	10	23	11	10	15	9	20	Balanovsky et al., 2011	J2a4b*	M67(xM92)		Caucasus		Ingush
6	CCING98	17	13	23	17	17	14	12	10	10	23	11	10	15	9	20	Balanovsky et al., 2011	J2a4b*	M67(xM92)		Caucasus		Ingush
6	CCING99	17	13	23	17	17	14	12	10	11	24	12	10	15	9	20	Balanovsky et al., 2011	J2a4b*	M67(xM92)		Caucasus		Ingush
6	CCING100	17	13	23	17	17	14	12	10	11	24	12	10	15	9	20	Balanovsky et al., 2011	J2a4b*	M67(xM92)		Caucasus		Ingush
6	CCHING34	17	13	23	17	17	14	12	10	10	22	11	11	15	9	20	Balanovsky et al., 2011	J2a4b*	M67(xM92)		Caucasus		Chechen (Ingushetia)
6	CCHING35	17	13	23	17	17	14	12	10	10	22	11	11	15	9	20	Balanovsky et al., 2011	J2a4b*	M67(xM92)		Caucasus		Chechen (Ingushetia)
6	CCOS9	17	13	23	17	17	14	12	10	10	22	11	11	15	9	20	Balanovsky et al., 2011	J2a4b*	M67(xM92)		Caucasus		Ossets-Digor
6	CCOS10	17	13	23	17	17	14	12	10	10	22	11	11	15	9	20	Balanovsky et al., 2011	J2a4b*	M67(xM92)		Caucasus		Ossets-Digor
6	CCING101	17	13	23	17	17	14	12	10	10	22	11	11	15	9	20	Balanovsky et al., 2011	J2a4b*	M67(xM92)		Caucasus		Ingush
6	CCCHN26	17	13	23	17	17	14	12	10	10	23	11	11	15	9	20	Balanovsky et al., 2011	J2a4b*	M67(xM92)		Caucasus		Chechen (Chechnya)
6	CCCHN27	17	13	23	17	17	14	12	10	10	23	11	11	15	9	20	Balanovsky et al., 2011	J2a4b*	M67(xM92)		Caucasus		Chechen (Chechnya)
6	CCHING36	17	13	23	17	17	14	12	10	10	23	11	11	15	9	20	Balanovsky et al., 2011	J2a4b*	M67(xM92)		Caucasus		Chechen (Ingushetia)
6	CCHING37	17	13	23	17	17	14	12	10	10	23	11	11	15	9	20	Balanovsky et al., 2011	J2a4b*	M67(xM92)		Caucasus		Chechen (Ingushetia)
6	CCHING38	17	13	23	17	17	14	12	10	10	23	11	11	15	9	20	Balanovsky et al., 2011	J2a4b*	M67(xM92)		Caucasus		Chechen (Ingushetia)
6	CCHING39	17	13	23	17	17	14	12	10	10	23	11	11	15	9	20	Balanovsky et al., 2011	J2a4b*	M67(xM92)		Caucasus		Chechen (Ingushetia)
6	CCHING40	17	13	23	17	17	14	12	10	10	23	11	11	15	9	20	Balanovsky et al., 2011	J2a4b*	M67(xM92)		Caucasus		Chechen (Ingushetia)
6	CCHING41	17	13	23	17	17	14	12	10	10	23	11	11	15	9	20	Balanovsky et al., 2011	J2a4b*	M67(xM92)		Caucasus		Chechen (Ingushetia)
6	CCING102	17	13	23	17	17	14	12	10	10	23	11	11	15	9	20	Balanovsky et al., 2011	J2a4b*	M67(xM92)		Caucasus		Ingush
6	CCING103	17	13	23	17	17	14	12	10	10	23	11	11	15	9	20	Balanovsky et al., 2011	J2a4b*	M67(xM92)		Caucasus		Ingush
6	CCING104	17	13	23	17	17	14	12	10	10	23	11	11	15	9	20	Balanovsky et al., 2011	J2a4b*	M67(xM92)		Caucasus		Ingush
6	CCING105	17	13	23	17	17	14	12	10	10	23	11	11	15	9	20	Balanovsky et al., 2011	J2a4b*	M67(xM92)		Caucasus		Ingush
6	CCING106	17	13	23	17	17	14	12	10	10	23	11	11	15	9	20	Balanovsky et al., 2011	J2a4b*	M67(xM92)		Caucasus		Ingush
6	CCING107	17	13	23	17	17	14	12	10	10	23	11	11	15	9	20	Balanovsky et al., 2011	J2a4b*	M67(xM92)		Caucasus		Ingush
6	CCING108	17	13	23	17	17	14	12	10	10	23	11	11	15	9	20	Balanovsky et al., 2011	J2a4b*	M67(xM92)		Caucasus		Ingush
6	CCCHN28	17	13	23	17	17	14	12	10	10	24	11	11	15	9	20	Balanovsky et al., 2011	J2a4b*	M67(xM92)		Caucasus		Chechen (Chechnya)
6	CCCHN29	17	13	23	17	17	14	12	10	10	24	11	11	15	9	20	Balanovsky et al., 2011	J2a4b*	M67(xM92)		Caucasus		Chechen (Chechnya)
6	CCHING42	17	13	23	17	17	14	12	10	10	24	11	11	15	9	20	Balanovsky et al., 2011	J2a4b*	M67(xM92)		Caucasus		Chechen (Ingushetia)
6	CCHING43	17	13	23	17	17	14	12	10	10	24	11	11	15	9	20	Balanovsky et al., 2011	J2a4b*	M67(xM92)		Caucasus		Chechen (Ingushetia)
6	CCHING44	17	13	23	17	17	14	12	10	10	24	11	11	15	9	20	Balanovsky et al., 2011	J2a4b*	M67(xM92)		Caucasus		Chechen (Ingushetia)
6	CCCHN30	17	13	23	17	17	14	12	10	10	25	11	11	15	9	20	Balanovsky et al., 2011	J2a4b*	M67(xM92)		Caucasus		Chechen (Chechnya)
6	CCHING45	17	13	23	17	17	14	12	10	11	22	11	11	15	9	20	Balanovsky et al., 2011	J2a4b*	M67(xM92)		Caucasus		Chechen (Ingushetia)
6	CCING109	17	13	23	17	17	14	12	10	11	23	11	11	15	9	20	Balanovsky et al., 2011	J2a4b*	M67(xM92)		Caucasus		Ingush
6	CCCHN31	17	13	23	17	17	14	12	10	11	24	11	11	15	9	20	Balanovsky et al., 2011	J2a4b*	M67(xM92)		Caucasus		Chechen (Chechnya)
6	CCCHN32	17	13	23	17	17	14	12	10	10	24	11	13	15	9	20	Balanovsky et al., 2011	J2a4b*	M67(xM92)		Caucasus		Chechen (Chechnya)
6	CCCHN33	17	13	23	17	18	14	12	10	10	24	11	11	15	9	20	Balanovsky et al., 2011	J2a4b*	M67(xM92)		Caucasus		Chechen (Chechnya)
6	CCCHN34	17	13	23	17	17	14	12	10	11	22	11	10	15	9	19	Balanovsky et al., 2011	J2a4b*	M67(xM92)		Caucasus		Chechen (Chechnya)
6	CCHING46	17	13	23	17	17	14	12	10	10	23	11	11	15	9	20	Balanovsky et al., 2011	J2a4b*	M67(xM92)		Caucasus		Chechen (Ingushetia)
6	CCOS39	17	13	23	17	17	14	12	10	11	24	12	10	15	9	20	Balanovsky et al., 2011	J2a4b*	M67(xM92)		Caucasus		Ossets-Iron
6	CCCHN35	18	13	23	17	18	14	12	10	10	23	11	10	15	9	19	Balanovsky et al., 2011	J2a4b*	M67(xM92)		Caucasus		Chechen (Chechnya)
6	CCCHN36	18	13	23	17	17	14	12	10	11	23	11	10	15	9	20	Balanovsky et al., 2011	J2a4b*	M67(xM92)		Caucasus		Chechen (Chechnya)
6	CCING110	18	13	23	17	17	14	12	10	11	23	11	10	15	9	20	Balanovsky et al., 2011	J2a4b*	M67(xM92)		Caucasus		Ingush
6	CCCHN37	18	13	23	17	17	14	12	10	11	24	11	10	15	9	20	Balanovsky et al., 2011	J2a4b*	M67(xM92)		Caucasus		Chechen (Chechnya)
6	CCING111	18	13	23	17	17	14	12	10	10	23	11	10	15	9	20	Balanovsky et al., 2011	J2a4b*	M67(xM92)		Caucasus		Ingush
6	CCING112	18	13	23	17	17	14	12	10	11	24	11	10	15	9	20	Balanovsky et al., 2011	J2a4b*	M67(xM92)		Caucasus		Ingush
6	CCHDG29	18	13	23	17	17	14	13	10	11	24	11	10	15	9	20	Balanovsky et al., 2011	J2a4b*	M67(xM92)		Caucasus		Chechen (Dagestan)
6	CCHDG30	18	13	23	17	18	14	12	10	11	24	11	10	15	9	20	Balanovsky et al., 2011	J2a4b*	M67(xM92)		Caucasus		Chechen (Dagestan)
6	CCHDG31	18	13	23	17	18	14	12	10	11	24	11	10	15	9	20	Balanovsky et al., 2011	J2a4b*	M67(xM92)		Caucasus		Chechen (Dagestan)
6	CCING113	19	13	23	17	17	14	12	10	11	23	11	10	15	9	20	Balanovsky et al., 2011	J2a4b*	M67(xM92)		Caucasus		Ingush
6	CCING114	19	13	23	17	17	14	12	10	11	23	11	10	15	9	20	Balanovsky et al., 2011	J2a4b*	M67(xM92)		Caucasus		Ingush
6	CCING115	19	13	23	17	17	14	12	10	11	23	11	10	15	9	20	Balanovsky et al., 2011	J2a4b*	M67(xM92)		Caucasus		Ingush
6	CCING116	19	13	23	17	17	14	12	10	11	23	11	10	15	9	20	Balanovsky et al., 2011	J2a4b*	M67(xM92)		Caucasus		Ingush
6	CCING117	19	13	23	17	17	14	12	10	12	23	11	10	15	9	20	Balanovsky et al., 2011	J2a4b*	M67(xM92)		Caucasus		Ingush
6	CCING118	15	13	23	18	17	14	12	10	11	24	11	10	15	9	20	Balanovsky et al., 2011	J2a4b*	M67(xM92)		Caucasus		Ingush
6	CCABZ6	15	13	23	18	17	14	12	10	12	22	11	10	15	9	20	Balanovsky et al., 2011	J2a4b*	M67(xM92)		Caucasus		Abkhaz
6	CCHDG32	17	13	23	18	17	15	12	10	10	22	11	10	15	9	19	Balanovsky et al., 2011	J2a4b*	M67(xM92)		Caucasus		Chechen (Dagestan)
6	CCCHN38	14	14	23	15	17	14	12	10	11	23	12	10	15	9	21	Balanovsky et al., 2011	J2a4b*	M67(xM92)		Caucasus		Chechen (Chechnya)
6	CCING120	16	14	21	16	16	14	12	10	12	22	11	10	15	9	20	Balanovsky et al., 2011	J2a4b*	M67(xM92)		Caucasus		Ingush
6	CCING121	16	14	21	16	18	14	12	10	12	22	11	10	15	9	20	Balanovsky et al., 2011	J2a4b*	M67(xM92)		Caucasus		Ingush
6	CCHDG33	15	14	22	16	16	14	12	10	12	23	11	10	15	9	20	Balanovsky et al., 2011	J2a4b*	M67(xM92)		Caucasus		Chechen (Dagestan)
6	CCHING48	15	14	22	16	16	14	12	10	12	23	11	10	15	9	20	Balanovsky et al., 2011	J2a4b*	M67(xM92)		Caucasus		Chechen (Ingushetia)
6	CCHING49	16	14	22	16	16	14	12	10	12	23	11	10	15	9	20	Balanovsky et al., 2011	J2a4b*	M67(xM92)		Caucasus		Chechen (Ingushetia)
6	CCHING50	16	14	22	16	16	14	12	10	12	23	11	10	15	9	20	Balanovsky et al., 2011	J2a4b*	M67(xM92)		Caucasus		Chechen (Ingushetia)
6	CCHING51	16	14	22	16	16	14	12	10	12	23	11	10	15	9	20	Balanovsky et al., 2011	J2a4b*	M67(xM92)		Caucasus		Chechen (Ingushetia)
6	CCHDG34	14	14	23	16	17	14	12	10	11	22	12	10	15	9	21	Balanovsky et al., 2011	J2a4b*	M67(xM92)		Caucasus		Chechen (Dagestan)
6	CCHDG35	14	14	23	16	17	14	12	10	11	22	12	10	15	9	21	Balanovsky et al., 2011	J2a4b*	M67(xM92)		Caucasus		Chechen (Dagestan)
6	CCHDG36	14	14	23	16	17	14	12	10	11	23	12	10	15	9	21	Balanovsky et al., 2011	J2a4b*	M67(xM92)		Caucasus		Chechen (Dagestan)
6	CCCHN39	14	14	23	16	17	14	12	10	11	23	12	10	15	9	21	Balanovsky et al., 2011	J2a4b*	M67(xM92)		Caucasus		Chechen (Chechnya)
6	CCCHN40	14	14	23	16	17	14	12	10	11	23	12	10	15	9	21	Balanovsky et al., 2011	J2a4b*	M67(xM92)		Caucasus		Chechen (Chechnya)
6	CCCHN41	14	14	23	16	17	14	12	10	11	23	12	10	15	9	22	Balanovsky et al., 2011	J2a4b*	M67(xM92)		Caucasus		Chechen (Chechnya)
6	CCHING52	14	14	23	16	17	14	12	10	11	22	12	11	15	9	20	Balanovsky et al., 2011	J2a4b*	M67(xM92)		Caucasus		Chechen (Ingushetia)
6	CCHING53	14	14	23	16	17	14	12	10	11	22	12	11	15	9	20	Balanovsky et al., 2011	J2a4b*	M67(xM92)		Caucasus		Chechen (Ingushetia)
6	CCHING54	14	14	23	16	17	14	12	10	11	22	12	11	15	9	20	Balanovsky et al., 2011	J2a4b*	M67(xM92)		Caucasus		Chechen (Ingushetia)
6	CCHING55	14	14	23	16	17	14	12	10	12	23	12	10	15	9	21	Balanovsky et al., 2011	J2a4b*	M67(xM92)		Caucasus		Chechen (Ingushetia)
6	CCCHN42	14	14	23	16	17	14	12	10	11	22	12	11	15	9	21	Balanovsky et al., 2011	J2a4b*	M67(xM92)		Caucasus		Chechen (Chechnya)
6	CCHING56	14	14	23	16	17	14	12	10	11	22	12	11	15	9	21	Balanovsky et al., 2011	J2a4b*	M67(xM92)		Caucasus		Chechen (Ingushetia)
6	CCHDG37	14	14	23	16	17	14	12	10	11	23	12	11	15	9	21	Balanovsky et al., 2011	J2a4b*	M67(xM92)		Caucasus		Chechen (Dagestan)
6	CCHDG38	14	14	23	16	17	14	12	10	11	23	12	11	15	9	21	Balanovsky et al., 2011	J2a4b*	M67(xM92)		Caucasus		Chechen (Dagestan)
6	CCHDG39	14	14	23	16	17	14	12	10	11	23	12	11	15	9	21	Balanovsky et al., 2011	J2a4b*	M67(xM92)		Caucasus		Chechen (Dagestan)
6	CCCHN43	14	14	23	16	17	14	12	10	11	23	12	11	15	9	21	Balanovsky et al., 2011	J2a4b*	M67(xM92)		Caucasus		Chechen (Chechnya)
6	CCCHN44	14	14	23	16	17	14	12	10	11	23	12	11	15	9	21	Balanovsky et al., 2011	J2a4b*	M67(xM92)		Caucasus		Chechen (Chechnya)
6	CCHDG40	14	14	23	16	17	14	12	10	11	24	12	11	15	9	21	Balanovsky et al., 2011	J2a4b*	M67(xM92)		Caucasus		Chechen (Dagestan)
6	CCHDG41	14	14	23	16	17	14	12	11	12	23	12	11	15	9	21	Balanovsky et al., 2011	J2a4b*	M67(xM92)		Caucasus		Chechen (Dagestan)
6	CCCHN45	14	14	23	16	17	14	12	10	11	23	12	11	15	9	22	Balanovsky et al., 2011	J2a4b*	M67(xM92)		Caucasus		Chechen (Chechnya)
6	CCCHN46	14	14	23	16	17	14	12	10	11	23	12	11	15	9	22	Balanovsky et al., 2011	J2a4b*	M67(xM92)		Caucasus		Chechen (Chechnya)
6	CCHDG42	14	14	23	16	16	14	12	10	11	24	12	11	15	9	21	Balanovsky et al., 2011	J2a4b*	M67(xM92)		Caucasus		Chechen (Dagestan)
6	CCHDG43	14	14	23	16	16	14	12	10	11	24	12	11	15	9	21	Balanovsky et al., 2011	J2a4b*	M67(xM92)		Caucasus		Chechen (Dagestan)
6	CCHDG44	14	14	23	16	17	14	12	10	10	23	12	11	15	9	21	Balanovsky et al., 2011	J2a4b*	M67(xM92)		Caucasus		Chechen (Dagestan)
6	CCHDG45	14	14	23	16	17	14	12	10	11	22	12	11	15	9	21	Balanovsky et al., 2011	J2a4b*	M67(xM92)		Caucasus		Chechen (Dagestan)
6	CCHDG46	14	14	23	16	17	14	12	10	11	23	12	11	15	9	21	Balanovsky et al., 2011	J2a4b*	M67(xM92)		Caucasus		Chechen (Dagestan)
6	CCHDG47	14	14	23	16	17	14	12	10	11	23	12	11	15	9	21	Balanovsky et al., 2011	J2a4b*	M67(xM92)		Caucasus		Chechen (Dagestan)
6	CCHDG48	14	14	23	16	17	14	12	10	11	23	12	11	15	9	21	Balanovsky et al., 2011	J2a4b*	M67(xM92)		Caucasus		Chechen (Dagestan)
6	CCHDG49	14	14	23	16	17	14	12	10	11	23	12	11	15	9	21	Balanovsky et al., 2011	J2a4b*	M67(xM92)		Caucasus		Chechen (Dagestan)
6	CCCHN47	14	14	23	16	17	14	12	10	11	23	12	11	15	9	21	Balanovsky et al., 2011	J2a4b*	M67(xM92)		Caucasus		Chechen (Chechnya)
6	CCHDG50	14	14	23	16	17	14	12	10	11	23	12	11	15	9	21	Balanovsky et al., 2011	J2a4b*	M67(xM92)		Caucasus		Chechen (Dagestan)
6	CCHDG51	14	14	23	16	17	14	12	10	11	23	12	11	15	9	21	Balanovsky et al., 2011	J2a4b*	M67(xM92)		Caucasus		Chechen (Dagestan)
6	CCHDG52	14	14	23	16	17	14	12	10	11	23	12	11	15	9	21	Balanovsky et al., 2011	J2a4b*	M67(xM92)		Caucasus		Chechen (Dagestan)
6	CCHDG53	14	14	23	16	17	14	12	10	11	23	12	11	15	9	21	Balanovsky et al., 2011	J2a4b*	M67(xM92)		Caucasus		Chechen (Dagestan)
6	CCHDG54	14	14	23	16	17	14	12	10	11	23	12	11	15	9	21	Balanovsky et al., 2011	J2a4b*	M67(xM92)		Caucasus		Chechen (Dagestan)
6	CCHDG55	14	14	23	16	17	14	12	10	11	23	12	11	15	9	21	Balanovsky et al., 2011	J2a4b*	M67(xM92)		Caucasus		Chechen (Dagestan)
6	CCHDG56	14	14	23	16	18	14	12	10	11	23	12	11	15	9	21	Balanovsky et al., 2011	J2a4b*	M67(xM92)		Caucasus		Chechen (Dagestan)
6	CCHDG57	14	14	23	16	17	14	12	10	11	23	12	11	15	9	21	Balanovsky et al., 2011	J2a4b*	M67(xM92)		Caucasus		Chechen (Dagestan)
6	CCOS11	15	14	23	16	16	14	12	10	11	23	11	12	15	9	20	Balanovsky et al., 2011	J2a4b*	M67(xM92)		Caucasus		Ossets-Digor
6	CCOS12	15	14	23	16	16	14	12	10	11	23	11	12	15	9	20	Balanovsky et al., 2011	J2a4b*	M67(xM92)		Caucasus		Ossets-Digor
6	CCOS13	15	14	23	16	16	14	12	10	11	23	11	12	15	9	20	Balanovsky et al., 2011	J2a4b*	M67(xM92)		Caucasus		Ossets-Digor
6	CCOS40	15	14	23	16	16	14	12	10	11	23	11	12	15	9	20	Balanovsky et al., 2011	J2a4b*	M67(xM92)		Caucasus		Ossets-Iron
6	CCCRC22	15	14	23	16	19	14	12	10	12	24	11	9	15	9	20	Balanovsky et al., 2011	J2a4b*	M67(xM92)		Caucasus		Circassians
6	CCOS14	15	14	23	16	16	14	12	10	11	23	11	12	15	9	20	Balanovsky et al., 2011	J2a4b*	M67(xM92)		Caucasus		Ossets-Digor
6	CCOS41	15	14	23	16	16	14	12	10	11	23	11	12	15	9	20	Balanovsky et al., 2011	J2a4b*	M67(xM92)		Caucasus		Ossets-Iron
6	CCOS42	15	14	23	16	16	14	12	10	11	23	11	12	15	9	20	Balanovsky et al., 2011	J2a4b*	M67(xM92)		Caucasus		Ossets-Iron
6	CCOS43	15	14	23	16	16	14	12	10	11	23	11	12	15	9	20	Balanovsky et al., 2011	J2a4b*	M67(xM92)		Caucasus		Ossets-Iron
6	CCOS15	15	14	23	16	16	14	12	10	11	23	11	12	15	9	20	Balanovsky et al., 2011	J2a4b*	M67(xM92)		Caucasus		Ossets-Digor
6	CCOS44	15	14	23	16	17	14	12	10	11	23	10	12	15	9	20	Balanovsky et al., 2011	J2a4b*	M67(xM92)		Caucasus		Ossets-Iron
6	CCOS45	15	14	23	16	17	14	12	10	11	23	10	12	15	9	20	Balanovsky et al., 2011	J2a4b*	M67(xM92)		Caucasus		Ossets-Iron
6	CCOS46	15	14	23	16	17	14	12	10	11	23	11	12	15	9	20	Balanovsky et al., 2011	J2a4b*	M67(xM92)		Caucasus		Ossets-Iron
6	CCOS47	15	14	23	16	17	14	12	10	11	23	11	12	15	9	20	Balanovsky et al., 2011	J2a4b*	M67(xM92)		Caucasus		Ossets-Iron
6	CCOS48	15	14	23	16	17	14	12	10	11	23	11	12	15	9	20	Balanovsky et al., 2011	J2a4b*	M67(xM92)		Caucasus		Ossets-Iron
6	CCOS49	15	14	23	16	17	14	12	10	11	23	11	12	15	9	20	Balanovsky et al., 2011	J2a4b*	M67(xM92)		Caucasus		Ossets-Iron
6	CCOS50	15	14	23	16	17	14	12	10	11	24	11	12	15	9	20	Balanovsky et al., 2011	J2a4b*	M67(xM92)		Caucasus		Ossets-Iron
6	CCOS51	15	14	23	16	17	14	12	10	11	24	12	12	15	9	20	Balanovsky et al., 2011	J2a4b*	M67(xM92)		Caucasus		Ossets-Iron
6	CCOS52	15	14	23	16	17	14	12	10	11	23	11	12	15	9	21	Balanovsky et al., 2011	J2a4b*	M67(xM92)		Caucasus		Ossets-Iron
6	CCOS53	15	14	23	16	17	14	12	10	11	23	11	12	15	9	20	Balanovsky et al., 2011	J2a4b*	M67(xM92)		Caucasus		Ossets-Iron
6	CCOS54	16	14	23	16	17	14	12	10	11	23	11	12	15	9	20	Balanovsky et al., 2011	J2a4b*	M67(xM92)		Caucasus		Ossets-Iron
6	CCCHN48	17	14	23	16	17	14	12	10	10	23	11	10	15	9	20	Balanovsky et al., 2011	J2a4b*	M67(xM92)		Caucasus		Chechen (Chechnya)
6	CCABZ7	19	14	23	16	17	14	12	10	11	22	11	9	15	9	20	Balanovsky et al., 2011	J2a4b*	M67(xM92)		Caucasus		Abkhaz
6	CCHDG58	14	14	23	17	17	14	12	10	11	23	12	11	15	9	21	Balanovsky et al., 2011	J2a4b*	M67(xM92)		Caucasus		Chechen (Dagestan)
6	CCCRC23	15	14	23	17	17	14	12	10	11	21	11	10	14	9	20	Balanovsky et al., 2011	J2a4b*	M67(xM92)		Caucasus		Circassians
6	CCOS55	15	14	23	17	17	14	12	10	11	24	11	11	15	9	20	Balanovsky et al., 2011	J2a4b*	M67(xM92)		Caucasus		Ossets-Iron
6	CCOS56	15	14	23	17	17	14	12	10	11	23	11	11	15	9	20	Balanovsky et al., 2011	J2a4b*	M67(xM92)		Caucasus		Ossets-Iron
6	CCCRC24	16	14	23	17	18	15	12	10	11	23	11	9	15	9	20	Balanovsky et al., 2011	J2a4b*	M67(xM92)		Caucasus		Circassians
6	CCHING57	17	14	23	17	17	14	12	10	10	23	11	10	15	9	20	Balanovsky et al., 2011	J2a4b*	M67(xM92)		Caucasus		Chechen (Ingushetia)
6	CCCHN49	17	14	23	17	17	14	12	10	10	22	11	10	15	9	20	Balanovsky et al., 2011	J2a4b*	M67(xM92)		Caucasus		Chechen (Chechnya)
6	CCCHN50	17	14	23	17	17	14	12	10	10	22	11	10	15	9	20	Balanovsky et al., 2011	J2a4b*	M67(xM92)		Caucasus		Chechen (Chechnya)
6	CCCHN51	17	14	23	17	17	14	12	10	10	23	11	10	15	9	20	Balanovsky et al., 2011	J2a4b*	M67(xM92)		Caucasus		Chechen (Chechnya)
6	CCCHN52	17	14	23	17	17	14	12	10	10	23	11	10	15	9	20	Balanovsky et al., 2011	J2a4b*	M67(xM92)		Caucasus		Chechen (Chechnya)
6	CCCHN53	17	14	23	17	17	14	12	10	10	23	11	10	15	9	20	Balanovsky et al., 2011	J2a4b*	M67(xM92)		Caucasus		Chechen (Chechnya)
6	CCCHN54	17	14	23	17	17	14	12	10	10	23	11	10	15	9	20	Balanovsky et al., 2011	J2a4b*	M67(xM92)		Caucasus		Chechen (Chechnya)
6	CCCHN55	17	14	23	17	17	14	12	10	10	23	11	10	15	9	20	Balanovsky et al., 2011	J2a4b*	M67(xM92)		Caucasus		Chechen (Chechnya)
6	CCCHN56	17	14	23	17	17	14	12	10	10	23	11	10	15	9	20	Balanovsky et al., 2011	J2a4b*	M67(xM92)		Caucasus		Chechen (Chechnya)
6	CCCHN57	17	14	23	17	17	14	12	10	10	23	11	10	15	9	20	Balanovsky et al., 2011	J2a4b*	M67(xM92)		Caucasus		Chechen (Chechnya)
6	CCCHN58	17	14	23	17	17	14	12	10	10	23	11	10	15	9	20	Balanovsky et al., 2011	J2a4b*	M67(xM92)		Caucasus		Chechen (Chechnya)
6	CCCHN59	17	14	23	17	17	14	12	10	10	23	11	10	15	9	20	Balanovsky et al., 2011	J2a4b*	M67(xM92)		Caucasus		Chechen (Chechnya)
6	CCHING58	17	14	23	17	17	14	12	10	10	23	11	10	15	9	20	Balanovsky et al., 2011	J2a4b*	M67(xM92)		Caucasus		Chechen (Ingushetia)
6	CCCHN60	17	14	23	17	17	14	12	10	10	24	11	10	15	9	20	Balanovsky et al., 2011	J2a4b*	M67(xM92)		Caucasus		Chechen (Chechnya)
6	CCCHN61	17	14	23	17	18	14	12	10	10	24	11	10	15	9	20	Balanovsky et al., 2011	J2a4b*	M67(xM92)		Caucasus		Chechen (Chechnya)
6	CCING122	17	14	23	17	17	14	12	10	10	23	11	10	15	9	20	Balanovsky et al., 2011	J2a4b*	M67(xM92)		Caucasus		Ingush
6	CCCHN62	17	14	23	17	17	14	12	10	10	23	11	10	15	9	20	Balanovsky et al., 2011	J2a4b*	M67(xM92)		Caucasus		Chechen (Chechnya)
6	CCCHN63	17	14	23	17	17	14	12	10	10	23	11	10	15	9	20	Balanovsky et al., 2011	J2a4b*	M67(xM92)		Caucasus		Chechen (Chechnya)
6	CCCHN64	17	14	23	17	17	14	12	10	10	23	11	10	15	9	20	Balanovsky et al., 2011	J2a4b*	M67(xM92)		Caucasus		Chechen (Chechnya)
6	CCOS57	17	14	23	17	17	14	12	10	11	23	11	11	15	9	20	Balanovsky et al., 2011	J2a4b*	M67(xM92)		Caucasus		Ossets-Iron
6	CCCHN65	18	14	23	17	17	14	12	10	10	23	11	10	15	9	20	Balanovsky et al., 2011	J2a4b*	M67(xM92)		Caucasus		Chechen (Chechnya)
6	CCING123	18	14	23	17	16	14	12	10	11	23	11	10	15	9	20	Balanovsky et al., 2011	J2a4b*	M67(xM92)		Caucasus		Ingush
6	CCING124	19	14	23	17	17	14	12	10	11	23	11	10	15	9	20	Balanovsky et al., 2011	J2a4b*	M67(xM92)		Caucasus		Ingush
6	CCING125	19	14	23	17	17	14	12	10	11	23	11	10	15	9	20	Balanovsky et al., 2011	J2a4b*	M67(xM92)		Caucasus		Ingush
6	CCING126	17	14	23	18	16	14	12	11	11	23	11	10	15	9	20	Balanovsky et al., 2011	J2a4b*	M67(xM92)		Caucasus		Ingush
6	CCABZ8	15	13	22	15	15	15	12	10	11	22	11	11	15	9	21	Balanovsky et al., 2011	J2a4b1	M92		Caucasus		Abkhaz
6	CCCRC25	15	13	22	17	15	15	12	10	11	23	11	11	14	9	21	Balanovsky et al., 2011	J2a4b1	M92		Caucasus		Circassians
6	CCCRC26	15	13	22	17	15	15	12	10	11	23	11	11	14	9	21	Balanovsky et al., 2011	J2a4b1	M92		Caucasus		Circassians
6	CCCRC27	16	13	22	17	15	14	12	10	11	21	11	12	15	9	21	Balanovsky et al., 2011	J2a4b1	M92		Caucasus		Circassians
7	MON1	15	13	22	16	15	14	12	10	11	21	11	12	14	10	21	Mirabal et al., 2010	J2a1 (xJ2a1bh)		0.813	Montenegro		Montenegrin
7	MON2	15	13	22	19	15	16	12	10	12	20	11	12	14	9	21	Mirabal et al., 2010	J2a1 (xJ2a1bh)		0.955	Montenegro		Montenegrin
7	MON3	15	15	23	16	17	14	12	10	11	22	11	12	15	9	19	Mirabal et al., 2010	J2a1b		0.932	Montenegro		Montenegrin
7	MON4	15	14	23	16	17	14	12	10	11	22	11	12	15	9	19	Mirabal et al., 2010	J2a1b		0.893	Montenegro		Montenegrin
7	SERBIA1	15	13	24	16	16	14	12	10	10	21	11	12	14	9	20	Mirabal et al., 2010	J2a1b		0.936	Montenegro		Montenegrin
7	SERBIA2	15	14	23	17	17	14	12	10	11	22	11	11	15	9	21	Mirabal et al., 2010	J2a1b		0.877	Montenegro		Montenegrin
7	SERBIA3	15	13	23	16	14	15	12	9	12	21	11	11	14	9	21	Mirabal et al., 2010	J2a1b		1	Montenegro		Montenegrin
7	SERBIA4	16	13	24	16	14	15	12	9	12	21	11	12	14	9	22	Mirabal et al., 2010	J2a1b		1	Montenegro		Montenegrin
1	INWTr1	14	12	24	17	17	15	12	10	12	22	11	11	15	9	19	Present Study	J2b	M102		Northwest India	Gujarat	Bhil	Indo-European	Tribe
1	IC2	14	12	23	16	18	16	12	9	12	21	12	12	15	10	19	Present Study	J2b	M241		Northwest India	Gujarat	Lohana	Indo-European	Caste
1	IC3	14	12	23	16	19	15	12	9	12	21	12	12	15	10	19	Present Study	J2b	M241		Northwest India	Gujarat	Lohana	Indo-European	Caste
1	INWTr2	13	12	23	16	16	15	12	10	11	21	11	11	14	9	19	Present Study	J2b	M241		Northwest India	Gujarat	Tadvi	Indo-European	Tribe
1	INWTr3	13	12	24	16	16	15	12	11	12	21	11	12	15	9	18	Present Study	J2b	M241		Northwest India	Gujarat	Tadvi	Indo-European	Tribe
1	INWTr4	13	12	24	17	16	15	12	11	11	22	11	11	14	9	19	Present Study	J2b	M241		Northwest India	Gujarat	Tadvi	Indo-European	Tribe
1	KMUS1	13	12	24	16	16	14	12	10	11	21	11	11	15	9	17	Present Study	J2b	M241		Northwest India	Kashmir	Kashmiri Muslim	Indo-European	Muslim
1	IC4	13	12	24	17	16	15	12	10	11	20	12	11	15	9	19	Present Study	J2b	M241		Northwest India	Kashmir	Kashmiri Pandit	Indo-European	Caste
1	IC5	13	12	24	17	16	15	12	10	11	20	12	11	15	9	19	Present Study	J2b	M241		Northwest India	Kashmir	Kashmiri Pandit	Indo-European	Caste
1	IC6	14	12	24	16	18	15	12	10	13	21	11	11	14	9	19	Present Study	J2b	M205		Northwest India	Punjab/Uttar Pradesh	Khatri	Indo-European	Caste
1	INWTr5	14	12	24	17	18	15	12	10	12	21	11	11	15	9	19	Present Study	J2b	M205		Northwest India	Rajasthan	Meena	Indo-European	Tribe
1	INWTr6	13	12	24	16	19	15	13	10	11	20	12	11	15	9	17	Present Study	J2b	M241		Northwest India	Rajasthan	Meena	Indo-European	Tribe
1	INWTr7	14	12	23	16	15	15	13	10	13	22	11	11	15	9	19	Present Study	J2b	M102 (XZ1827)		Northwest India	Rajasthan	Meena	Indo-European	Tribe
2	NEPL1	13	12	24	16	16	16	11	10	13	21	11	11	15	9	18	Present Study	J2b	M241		North India	Nepal	Thapa	Tibeto-Burman	Caste
2	NEPL2	14	12	23	17	16	16	12	11	11	21	12	11	15	9	19	Present Study	J2b	M241		North India	Nepal	Thapa	Tibeto-Burman	Caste
2	NEPL3	13	12	25	16	16	14	12	10	12	21	11	11	15	9	19	Present Study	J2b	M241		North India	Nepal	Thapa	Tibeto-Burman	Caste
2	INTr1	13	12	24	16	17	15	12	10	11	20	11	11	15	9	18	Present Study	J2b	M241		North India	Uttar Pradesh	Buxas	Indo-European	Tribe
2	INTr2	13	12	24	16	17	15	12	10	11	20	11	11	15	9	18	Present Study	J2b	M241		North India	Uttar Pradesh	Buxas	Indo-European	Tribe
2	INTr3	13	12	24	16	16	15	13	10	11	20	11	11	15	9	19	Present Study	J2b	M241		North India	Uttar Pradesh	Buxas	Indo-European	Tribe
2	INTr4	13	12	24	16	16	15	13	10	11	20	11	11	15	9	19	Present Study	J2b	M241		North India	Uttar Pradesh	Buxas	Indo-European	Tribe
2	INTr5	13	12	24	17	18	15	13	11	12	21	11	11	15	9	19	Present Study	J2b	M241		North India	Uttar Pradesh	Tharu	Indo-European	Tribe
2	IC7	13	12	25	17	16	17	12	11	12	22	12	11	15	9	18	Present Study	J2b	M102 (XZ1827)		North India	Uttar Pradesh	Uttar Pradesh Sample	Indo-European	Caste
3	DTRr1	14	13	24	16	15	15	12	10	12	20	11	11	14	9	19	Present Study	J2b	M102 (XZ1827)		Southwest India	Karnataka	Halakki	Dravidian	Tribe
3	DPTG1	13	12	24	16	18	15	12	10	11	21	11	11	15	9	19	Present Study	J2b	M241		South India	Andhra Pradesh	Chenchu	Dravidian	PTG
3	DPTG2	14	12	23	16	16	15	12	10	12	22	11	11	15	9	19	Present Study	J2b	M241		South India	Andhra Pradesh	Chenchu	Dravidian	PTG
3	DPTG3	14	12	23	16	16	15	12	10	12	22	11	11	15	9	19	Present Study	J2b	M241		South India	Andhra Pradesh	Chenchu	Dravidian	PTG
3	IPTG2	13	13	25	16	16	15	12	10	12	21	11	11	15	9	19	Present Study	J2b	M102		South India	Andhra Pradesh	Kotia	Indo-European	PTG
3	DSC1	14	13	24	16	14	17	12	10	12	20	11	11	14	9	19	Present Study	J2b	M241		South India	Andhra Pradesh	Reddy	Dravidian	Caste
3	DNMD1	13	12	24	16	15	15	12	10	12	21	11	11	15	9	19	Present Study	J2b	M241		South India	Andhra Pradesh	Pichakuntla/Mondi	Dravidian	Nomadic Tribe
3	DNMD2	13	12	24	16	18	15	12	10	12	21	12	11	15	9	19	Present Study	J2b	M241		South India	Andhra Pradesh	Pichakuntla/Mondi	Dravidian	Nomadic Tribe
3	DNMD3	13	12	24	16	15	15	12	11	11	21	11	11	15	9	19	Present Study	J2b	M241		South India	Andhra Pradesh	Pichakuntla/Mondi	Dravidian	Nomadic Tribe
3	DNMD4	13	12	24	16	15	15	12	11	11	21	11	11	15	9	19	Present Study	J2b	M241		South India	Andhra Pradesh	Pichakuntla/Mondi	Dravidian	Nomadic Tribe
3	DNMD5	13	12	24	16	15	15	12	11	11	21	11	11	15	9	19	Present Study	J2b	M241		South India	Andhra Pradesh	Pichakuntla/Mondi	Dravidian	Nomadic Tribe
3	DNMD6	13	12	24	16	15	15	12	10	11	21	11	11	15	9	19	Present Study	J2b	M241		South India	Andhra Pradesh	Pichakuntla/Mondi	Dravidian	Nomadic Tribe
3	DNMD7	13	12	24	16	15	15	12	10	11	21	11	11	15	9	19	Present Study	J2b	M241		South India	Andhra Pradesh	Pichakuntla/Mondi	Dravidian	Nomadic Tribe
3	DNMD8	13	12	24	17	15	15	12	10	11	21	11	11	15	9	19	Present Study	J2b	M241		South India	Andhra Pradesh	Pichakuntla/Mondi	Dravidian	Nomadic Tribe
3	INMD4	13	13	24	16	15	15	13	10	13	21	11	12	15	9	18	Present Study	J2b	M241		South India	Andhra Pradesh	Shikari	Indo-European	Nomadic Tribe
3	INMD5	13	13	24	16	15	15	13	10	13	21	11	11	15	9	18	Present Study	J2b	M241		South India	Andhra Pradesh	Shikari	Indo-European	Nomadic Tribe
3	INMD6	13	13	24	16	15	15	13	10	13	21	11	12	15	9	18	Present Study	J2b	M241		South India	Andhra Pradesh	Shikari	Indo-European	Nomadic Tribe
3	INMD7	13	13	24	16	18	15	13	10	13	21	11	11	15	9	18	Present Study	J2b	M241		South India	Andhra Pradesh	Shikari	Indo-European	Nomadic Tribe
3	INTr6	14	12	23	16	16	16	12	10	11	21	11	12	15	10	19	Present Study	J2b	M102		South India	Andhra Pradesh	Sugali	Indo-European	Tribe
3	DSC2	15	13	24	16	15	16	12	10	11	20	11	11	14	9	19	Present Study	J2b	M241		South India	Andhra Pradesh	Vysya	Dravidian	Caste
3	DSC3	13	12	24	16	15	15	12	10	12	20	11	11	14	9	19	Present Study	J2b	M241		South India	Andhra Pradesh	Vysya	Dravidian	Caste
3	DNMD9	13	12	24	16	18	15	13	11	12	20	11	11	15	9	19	Present Study	J2b	M102 (XZ1827)		South India	Andhra Pradesh	Yanadi	Dravidian	Nomadic Tribe
3	DSC4	13	12	24	16	18	15	12	10	12	21	11	11	15	9	19	Present Study	J2b	M241		South India	Tamil Nadu	Lingayat	Dravidian	Caste
3	DSC5	13	12	24	16	15	15	12	10	12	21	11	11	15	9	19	Present Study	J2b	M241		South India	Tamil Nadu	Lingayat	Dravidian	Caste
3	INMD8	13	14	24	16	15	15	13	10	13	21	11	11	15	9	18	Present Study	J2b	M241		South India	Tamil Nadu	Narikuruwar	Indo-European	Nomadic Tribe
3	INMD9	13	14	24	16	15	15	13	10	14	21	11	11	15	9	18	Present Study	J2b	M241		South India	Tamil Nadu	Narikuruwar	Indo-European	Nomadic Tribe
3	INMD10	13	14	24	16	15	15	13	10	12	21	11	11	15	9	18	Present Study	J2b	M241		South India	Tamil Nadu	Narikuruwar	Indo-European	Nomadic Tribe
3	INMD11	13	14	24	16	15	15	13	10	12	21	11	11	15	9	18	Present Study	J2b	M241		South India	Tamil Nadu	Narikuruwar	Indo-European	Nomadic Tribe
4	APTG6	13	12	25	16	16	16	12	10	13	20	11	10	15	9	19	Present Study	J2b	M241		East India	Jharkhand	Asur	Austroasiatic	PTG
4	APTG7	13	12	25	16	16	16	12	10	13	20	11	10	15	9	19	Present Study	J2b	M241		East India	Jharkhand	Asur	Austroasiatic	PTG
4	APTG8	13	12	25	16	16	16	12	10	13	20	11	10	15	9	19	Present Study	J2b	M241		East India	Jharkhand	Asur	Austroasiatic	PTG
4	APTG9	13	12	25	16	16	16	12	10	13	20	11	10	15	9	19	Present Study	J2b	M241		East India	Jharkhand	Asur	Austroasiatic	PTG
4	APTG10	13	12	25	16	16	16	12	10	13	20	11	10	15	9	19	Present Study	J2b	M241		East India	Jharkhand	Asur	Austroasiatic	PTG
4	APTG11	13	12	25	16	16	16	12	10	13	20	11	10	15	9	19	Present Study	J2b	M241		East India	Jharkhand	Asur	Austroasiatic	PTG
4	APTG12	13	12	25	16	16	16	12	10	13	21	11	10	15	9	19	Present Study	J2b	M241		East India	Jharkhand	Asur	Austroasiatic	PTG
4	APTG13	13	12	25	16	16	16	12	10	13	20	11	10	15	9	19	Present Study	J2b	M241		East India	Jharkhand	Asur	Austroasiatic	PTG
4	APTG14	13	12	25	16	16	16	12	10	13	21	11	10	15	9	19	Present Study	J2b	M241		East India	Jharkhand	Asur	Austroasiatic	PTG
4	APTG15	13	12	25	16	16	16	12	10	13	21	11	10	15	9	19	Present Study	J2b	M241		East India	Jharkhand	Asur	Austroasiatic	PTG
4	APTG16	13	12	25	16	16	16	12	10	13	20	11	10	15	9	19	Present Study	J2b	M241		East India	Jharkhand	Asur	Austroasiatic	PTG
4	APTG17	13	12	25	16	16	16	12	10	13	20	11	10	15	9	19	Present Study	J2b	M241		East India	Jharkhand	Asur	Austroasiatic	PTG
4	APTG18	13	12	25	16	16	16	12	10	13	21	11	10	15	9	19	Present Study	J2b	M241		East India	Jharkhand	Asur	Austroasiatic	PTG
5	INMD1	14	13	24	16	16	15	14	10	12	21	11	11	15	9	18	Present Study	J2b	M241		Central India	Chhattisgarh	Bahelia	Indo-European	Nomadic Tribe
5	INMD2	13	13	24	16	16	15	13	10	12	20	11	11	14	9	19	Present Study	J2b	M241		Central India	Chhattisgarh	Bahelia	Indo-European	Nomadic Tribe
5	INMD3	13	13	24	16	16	15	13	10	12	20	11	11	14	9	19	Present Study	J2b	M241		Central India	Chhattisgarh	Bahelia	Indo-European	Nomadic Tribe
5	APTG1	14	13	24	16	17	17	12	10	13	22	11	10	15	9	19	Present Study	J2b	M241		Central India	Chhattisgarh	Hill Korwa	Austroasiatic	PTG
5	ICETr1	13	13	24	16	17	16	12	10	13	22	11	10	15	9	19	Present Study	J2b	M241		Central India	Chhattisgarh	Nagesia	Indo-European	Tribe
5	ICETr2	13	13	24	16	18	16	13	10	13	21	11	10	15	9	19	Present Study	J2b	M241		Central India	Chhattisgarh	Nagesia	Indo-European	Tribe
5	IC1	14	12	24	16	17	15	12	10	12	21	11	11	14	9	19	Present Study	J2b	M205		Central India	Chhattisgarh	Sonkar	Indo-European	Caste
5	IPTG1	13	12	24	16	17	17	12	10	13	21	11	10	15	9	19	Present Study	J2b	M241		Central India	Madhya Pradesh	Baiga	Indo-European	PTG
5	APTG2	14	13	23	16	15	15	12	10	11	21	11	11	15	9	19	Present Study	J2b	M241		Central India	Madhya Pradesh	Korku	Austroasiatic	PTG
5	APTG3	14	13	23	16	15	15	12	10	11	21	11	11	15	9	19	Present Study	J2b	M241		Central India	Madhya Pradesh	Korku	Austroasiatic	PTG
5	APTG4	14	13	23	16	15	15	12	10	11	21	11	11	15	9	19	Present Study	J2b	M241		Central India	Madhya Pradesh	Korku	Austroasiatic	PTG
5	APTG5	14	12	22	17	17	16	13	10	12	20	11	11	15	9	19	Present Study	J2b	M241		Central India	Madhya Pradesh	Korku	Austroasiatic	PTG
6	MON5	13	12	24	16	16	14	12	10	12	22	11	11	16	9	19	Mirabal et al., 2010	J2b		1	Montenegro		Montenegrin
6	MON6	13	12	24	16	16	15	12	10	13	21	11	11	16	9	19	Mirabal et al., 2010	J2b		1	Montenegro		Montenegrin
6	MON7	15	12	23	16	16	15	12	10	12	21	12	12	14	9	19	Mirabal et al., 2010	J2b		0.982	Montenegro		Montenegrin
6	MON8	13	12	24	16	16	14	12	10	11	22	11	11	16	9	19	Mirabal et al., 2010	J2b		1	Montenegro		Montenegrin
6	MON9	13	12	24	16	16	14	12	10	12	22	11	11	16	9	19	Mirabal et al., 2010	J2b		1	Montenegro		Montenegrin
6	MON10	13	12	24	16	16	15	12	10	12	21	11	11	16	9	19	Mirabal et al., 2010	J2b		1	Montenegro		Montenegrin
6	MON11	13	12	24	16	16	15	12	10	14	21	11	11	16	9	19	Mirabal et al., 2010	J2b		1	Montenegro		Montenegrin
6	MON12	12	12	24	16	16	15	13	10	12	21	11	11	16	9	19	Mirabal et al., 2010	J2b		1	Montenegro		Montenegrin
6	MON13	13	12	24	16	16	15	12	10	13	24	11	11	16	9	19	Mirabal et al., 2010	J2b		1	Montenegro		Montenegrin
6	MON14	13	12	24	16	16	15	12	10	14	23	11	11	16	9	19	Mirabal et al., 2010	J2b		1	Montenegro		Montenegrin
6	MON15	13	12	24	16	16	15	12	10	15	24	11	11	16	9	19	Mirabal et al., 2010	J2b		1	Montenegro		Montenegrin
6	MON16	13	12	24	16	16	14	12	10	12	21	11	11	16	9	19	Mirabal et al., 2010	J2b		1	Montenegro		Montenegrin
6	MON17	14	12	23	16	15	15	12	10	12	21	12	12	14	9	19	Mirabal et al., 2010	J2b		0.962	Montenegro		Montenegrin
6	MON18	14	12	23	16	15	15	12	10	12	21	12	12	14	9	19	Mirabal et al., 2010	J2b		0.99	Montenegro		Montenegrin
6	MON19	14	12	23	16	15	15	12	10	12	21	12	11	14	9	19	Mirabal et al., 2010	J2b		0.945	Montenegro		Montenegrin
6	SERBIA5	14	12	23	16	16	15	12	10	12	21	12	12	14	9	19	Mirabal et al., 2010	J2b		0.999	Montenegro		Montenegrin
6	SERBIA6	14	13	23	16	16	15	12	10	12	21	12	12	14	9	19	Mirabal et al., 2010	J2b		0.966	Serbia		Serb
1	LEBN1	13	12	24	16	16	16	12	11	12	21	11	11	16	9	19	Haber et al., 2011	J2	M172		Lebanon		Druze		Muslim
1	LEBN3	13	12	24	16	16	16	12	11	12	21	11	12	16	9	19	Haber et al., 2011	J2	M172		Lebanon		Greek Catholic		Christian
1	LEBN4	16	13	23	16	14	15	12	9	14	23	11	12	14	9	21	Haber et al., 2011	J2	M172		Lebanon		Greek Catholic		Christian
1	LEBN5	14	13	24	17	15	13	12	10	11	21	11	12	15	9	21	Haber et al., 2011	J2	M172		Lebanon		Greek Orhtodox		Christian
1	LEBN6	15	13	22	17	18	14	12	10	11	21	11	11	15	9	21	Haber et al., 2011	J2	M172		Lebanon		Greek Orhtodox		Christian
1	LEBN7	14	13	23	17	15	15	12	9	11	25	11	11	15	7	19	Haber et al., 2011	J2	M172		Lebanon		Greek Orhtodox		Christian
1	LEBN8	14	13	23	17	15	15	12	9	11	24	11	11	15	7	19	Haber et al., 2011	J2	M172		Lebanon		Greek Orhtodox		Christian
1	LEBN9	16	13	22	17	15	14	13	10	11	22	11	11	14	9	21	Haber et al., 2011	J2	M172		Lebanon		Greek Orhtodox		Christian
1	LEBN10	15	13	23	17	15	14	12	10	12	20	11	11	14	9	20	Haber et al., 2011	J2	M172		Lebanon		Greek Orhtodox		Christian
1	LEBN11	14	13	24	16	15	13	12	10	11	21	11	12	15	9	20	Haber et al., 2011	J2	M172		Lebanon		Greek Orhtodox		Christian
1	LEBN12	14	12	24	17	18	14	12	11	13	21	11	11	15	9	19	Haber et al., 2011	J2	M172		Lebanon		Greek Orhtodox		Christian
1	LEBN13	15	13	22	16	15	14	12	10	11	20	11	11	15	9	21	Haber et al., 2011	J2	M172		Lebanon		Greek Orhtodox		Christian
1	LEBN14	15	12	23	16	19	14	12	11	11	21	11	11	14	9	21	Haber et al., 2011	J2	M172		Lebanon		Greek Orhtodox		Christian
1	LEBN16	16	13	23	16	14	15	12	9	13	22	11	12	14	9	21	Haber et al., 2011	J2	M172		Lebanon		Greek Orhtodox		Christian
1	LEBN17	16	13	23	16	14	15	12	9	13	23	11	12	14	10	21	Haber et al., 2011	J2	M172		Lebanon		Greek Orhtodox		Christian
1	LEBN18	14	13	24	16	17	15	13	10	12	22	11	11	15	9	19	Haber et al., 2011	J2	M172		Lebanon		Greek Orhtodox		Christian
1	LEBN19	16	13	23	16	16	14	12	10	11	20	11	12	15	9	20	Haber et al., 2011	J2	M172		Lebanon		Greek Orhtodox		Christian
1	LEBN20	16	13	22	17	16	14	12	11	10	20	11	12	14	9	22	Haber et al., 2011	J2	M172		Lebanon		Maronite		Christian
1	LEBN21	15	13	23	16	15	14	12	10	10	23	11	12	15	9	20	Haber et al., 2011	J2	M172		Lebanon		Maronite		Christian
1	LEBN22	13	12	24	16	17	16	12	11	12	21	11	11	15	9	19	Haber et al., 2011	J2	M172		Lebanon		Maronite		Christian
1	LEBN24	17	13	23	17	17	14	12	10	12	23	11	9	15	9	20	Haber et al., 2011	J2	M172		Lebanon		Maronite		Christian
1	LEBN25	16	13	23	16	14	14	12	10	11	23	11	11	15	9	20	Haber et al., 2011	J2	M172		Lebanon		Maronite		Christian
1	LEBN26	14	13	25	15	16	14	14	10	11	22	11	11	14	9	20	Haber et al., 2011	J2	M172		Lebanon		Maronite		Christian
1	LEBN27	16	13	23	17	15	14	12	10	10	21	11	11	15	9	20	Haber et al., 2011	J2	M172		Lebanon		Maronite		Christian
1	LEBN28	14	14	25	17	17	15	12	10	11	21	11	11	15	9	19	Haber et al., 2011	J2	M172		Lebanon		Maronite		Christian
1	LEBN29	13	12	24	16	16	16	12	11	12	21	11	11	16	9	19	Haber et al., 2011	J2	M172		Lebanon		Maronite		Christian
1	LEBN30	14	13	23	17	17	14	12	10	11	24	11	11	15	9	21	Haber et al., 2011	J2	M172		Lebanon		Maronite		Christian
1	LEBN31	14	14	25	17	17	15	12	10	11	21	11	11	15	9	19	Haber et al., 2011	J2	M172		Lebanon		Maronite		Christian
1	LEBN32	15	14	22	15	17	14	12	9	12	22	11	11	15	9	21	Haber et al., 2011	J2	M172		Lebanon		Maronite		Christian
1	LEBN33	13	10	24	16	16	16	12	11	12	21	11	11	16	9	19	Haber et al., 2011	J2	M172		Lebanon		Maronite		Christian
1	LEBN34	13	12	24	16	16	16	12	11	11	21	12	11	16	9	19	Haber et al., 2011	J2	M172		Lebanon		Maronite		Christian
1	LEBN36	13	12	24	16	16	16	12	11	12	21	11	11	16	9	19	Haber et al., 2011	J2	M172		Lebanon		Maronite		Christian
1	LEBN37	15	13	22	16	15	15	12	10	12	20	11	12	15	9	21	Haber et al., 2011	J2	M172		Lebanon		Maronite		Christian
1	LEBN38	15	13	22	16	17	14	13	11	12	23	11	11	15	9	20	Haber et al., 2011	J2	M172		Lebanon		Maronite		Christian
1	LEBN39	13	12	24	16	15	16	12	11	12	21	12	11	16	9	19	Haber et al., 2011	J2	M172		Lebanon		Maronite		Christian
1	LEBN40	15	13	22	16	15	15	12	10	11	21	11	11	15	9	21	Haber et al., 2011	J2	M172		Lebanon		Maronite		Christian
1	LEBN42	13	12	24	16	16	17	12	11	12	21	11	11	16	9	19	Haber et al., 2011	J2	M172		Lebanon		Maronite		Christian
1	LEBN43	13	12	24	16	16	16	12	11	12	21	11	11	16	9	19	Haber et al., 2011	J2	M172		Lebanon		Maronite		Christian
1	LEBN44	14	14	25	17	17	15	12	10	11	21	11	11	15	9	19	Haber et al., 2011	J2	M172		Lebanon		Maronite		Christian
1	LEBN45	15	14	25	16	17	14	12	10	12	22	11	11	15	9	19	Haber et al., 2011	J2	M172		Lebanon		Maronite		Christian
1	LEBN46	14	13	24	16	17	15	13	10	12	22	11	11	15	9	19	Haber et al., 2011	J2	M172		Lebanon		Maronite		Christian
1	LEBN47	14	14	25	16	17	15	12	10	11	21	11	11	15	9	19	Haber et al., 2011	J2	M172		Lebanon		Maronite		Christian
1	LEBN48	15	14	25	16	16	14	12	10	11	21	11	11	16	10	20	Haber et al., 2011	J2	M172		Lebanon		Maronite		Christian
1	LEBN49	13	12	24	16	16	16	12	11	12	21	11	11	16	9	19	Haber et al., 2011	J2	M172		Lebanon		Maronite		Christian
1	LEBN50	13	12	24	16	16	16	12	11	12	21	11	11	16	9	19	Haber et al., 2011	J2	M172		Lebanon		Maronite		Christian
1	LEBN51	16	13	23	17	14	15	12	9	11	21	11	11	15	9	20	Haber et al., 2011	J2	M172		Lebanon		Maronite		Christian
1	LEBN52	15	13	23	16	14	15	12	9	12	21	11	12	14	9	21	Haber et al., 2011	J2	M172		Lebanon		Maronite		Christian
1	LEBN53	13	12	24	16	17	16	12	10	12	21	11	11	16	9	19	Haber et al., 2011	J2	M172		Lebanon		Maronite		Christian
1	LEBN54	14	13	25	18	17	15	12	10	11	21	11	11	15	9	19	Haber et al., 2011	J2	M172		Lebanon		Maronite		Christian
1	LEBN56	14	13	22	16	15	14	12	10	11	20	11	11	15	9	21	Haber et al., 2011	J2	M172		Lebanon		Maronite		Christian
1	LEBN57	15	14	22	15	18	14	12	9	12	22	11	11	15	9	21	Haber et al., 2011	J2	M172		Lebanon		Maronite		Christian
1	LEBN58	13	12	24	16	16	16	12	11	12	21	11	11	16	9	19	Haber et al., 2011	J2	M172		Lebanon		Maronite		Christian
1	LEBN59	16	14	24	17	19	14	12	10	12	22	11	12	15	9	20	Haber et al., 2011	J2	M172		Lebanon		Maronite		Christian
1	LEBN60	16	14	22	15	16	14	12	9	11	22	11	11	15	9	21	Haber et al., 2011	J2	M172		Lebanon		Maronite		Christian
1	LEBN61	15	13	23	17	14	15	12	9	11	21	11	11	14	9	20	Haber et al., 2011	J2	M172		Lebanon		Maronite		Christian
1	LEBN62	14	14	25	18	17	15	12	10	11	21	11	10	15	9	19	Haber et al., 2011	J2	M172		Lebanon		Maronite		Christian
1	LEBN63	15	14	24	16	17	14	12	10	11	23	11	11	15	9	20	Haber et al., 2011	J2	M172		Lebanon		Maronite		Christian
1	LEBN64	13	12	24	16	17	16	12	11	12	21	11	11	16	9	19	Haber et al., 2011	J2	M172		Lebanon		Maronite		Christian
1	LEBN65	14	13	25	18	17	15	12	10	11	21	11	11	15	9	19	Haber et al., 2011	J2	M172		Lebanon		Maronite		Christian
1	LEBN66	16	14	22	15	15	14	12	9	11	23	11	11	15	9	21	Haber et al., 2011	J2	M172		Lebanon		Maronite		Christian
1	LEBN67	14	13	23	17	15	15	12	9	11	24	11	11	15	7	20	Haber et al., 2011	J2	M172		Lebanon		Maronite		Christian
1	LEBN68	13	12	24	16	16	16	12	11	12	21	11	11	16	9	19	Haber et al., 2011	J2	M172		Lebanon		Maronite		Christian
1	LEBN69	15	13	22	16	15	15	12	10	11	21	11	11	15	9	21	Haber et al., 2011	J2	M172		Lebanon		Maronite		Christian
1	LEBN70	13	12	24	16	16	16	12	10	12	21	11	11	16	9	20	Haber et al., 2011	J2	M172		Lebanon		Maronite		Christian
1	LEBN72	15	13	22	16	15	14	12	10	11	20	11	11	15	9	21	Haber et al., 2011	J2	M172		Lebanon		Maronite		Christian
1	LEBN73	13	12	24	16	16	16	12	11	12	21	11	11	16	9	19	Haber et al., 2011	J2	M172		Lebanon		Maronite		Christian
1	LEBN74	13	12	24	16	16	16	12	11	12	21	11	11	16	9	19	Haber et al., 2011	J2	M172		Lebanon		Maronite		Christian
1	LEBN76	14	14	25	18	17	15	12	10	11	21	11	11	15	9	19	Haber et al., 2011	J2	M172		Lebanon		Maronite		Christian
1	LEBN78	15	13	22	16	17	14	12	11	13	23	11	11	15	9	20	Haber et al., 2011	J2	M172		Lebanon		Maronite		Christian
1	LEBN79	15	13	22	16	15	15	12	10	11	20	11	11	15	9	21	Haber et al., 2011	J2	M172		Lebanon		Maronite		Christian
1	LEBN80	15	13	22	16	17	14	12	11	13	23	11	11	15	9	20	Haber et al., 2011	J2	M172		Lebanon		Maronite		Christian
1	LEBN81	15	14	22	15	18	14	12	9	12	22	11	11	15	9	21	Haber et al., 2011	J2	M172		Lebanon		Maronite		Christian
1	LEBN82	14	13	23	17	15	15	12	9	11	24	11	11	15	7	19	Haber et al., 2011	J2	M172		Lebanon		Maronite		Christian
1	LEBN83	13	12	24	16	17	16	13	10	12	21	11	12	16	9	19	Haber et al., 2011	J2	M172		Lebanon		Maronite		Christian
1	LEBN84	15	14	22	16	15	15	12	10	11	20	11	11	15	9	21	Haber et al., 2011	J2	M172		Lebanon		Maronite		Christian
1	LEBN86	15	13	22	17	16	14	13	10	10	21	11	11	15	9	21	Haber et al., 2011	J2	M172		Lebanon		Shiite		Muslim
1	LEBN87	15	13	23	16	16	14	12	10	11	23	11	11	15	9	21	Haber et al., 2011	J2	M172		Lebanon		Shiite		Muslim
1	LEBN88	15	13	23	16	15	15	12	10	13	23	11	12	15	9	20	Haber et al., 2011	J2	M172		Lebanon		Shiite		Muslim
1	LEBN89	15	13	22	17	15	14	12	10	11	21	11	11	15	9	21	Haber et al., 2011	J2	M172		Lebanon		Shiite		Muslim
1	LEBN90	15	13	23	17	17	14	12	10	11	20	11	11	15	9	19	Haber et al., 2011	J2	M172		Lebanon		Shiite		Muslim
1	LEBN91	15	14	23	16	17	15	13	10	11	23	11	11	15	9	21	Haber et al., 2011	J2	M172		Lebanon		Sunni		Muslim
1	LEBN92	17	13	24	17	17	14	12	10	12	24	11	12	14	9	20	Haber et al., 2011	J2	M172		Lebanon		Sunni		Muslim
1	LEBN93	16	12	23	16	14	15	12	9	11	22	11	12	14	9	21	Haber et al., 2011	J2	M172		Lebanon		Sunni		Muslim
1	LEBN94	15	13	24	18	15	14	12	10	12	23	11	12	15	9	20	Haber et al., 2011	J2	M172		Lebanon		Sunni		Muslim
1	LEBN95	15	13	23	16	15	14	12	10	9	21	11	11	15	9	21	Haber et al., 2011	J2	M172		Lebanon		Sunni		Muslim
1	LEBN96	16	12	23	16	15	14	12	10	11	25	11	12	15	7	19	Haber et al., 2011	J2	M172		Lebanon		Sunni		Muslim
1	LEBN98	15	13	23	15	17	14	12	10	11	20	12	11	14	9	19	Haber et al., 2011	J2	M172		Lebanon		Sunni		Muslim
1	LEBN101	14	13	23	16	14	14	12	10	11	22	11	11	15	9	20	Haber et al., 2011	J2	M172		Lebanon		Sunni		Muslim
2	IRAN2	15	12	23	16	15	14	12	10	10	23	11	11	15	9	20	Haber et al., 2011	J2	M172		Iran
2	IRAN3	15	13	23	16	17	14	13	9	11	23	11	13	15	9	21	Haber et al., 2011	J2	M172		Iran
2	IRAN4	15	13	23	17	17	14	12	10	12	21	11	11	15	9	21	Haber et al., 2011	J2	M172		Iran
2	IRAN5	14	13	25	16	17	16	12	10	12	21	11	12	16	9	18	Haber et al., 2011	J2	M172		Iran
2	IRAN6	14	13	23	17	15	14	12	10	11	21	11	13	15	9	19	Haber et al., 2011	J2	M172		Iran
2	IRAN7	16	13	24	16	16	15	12	10	12	23	11	12	15	9	21	Haber et al., 2011	J2	M172		Iran
2	IRAN8	15	13	22	15	15	14	12	10	12	21	11	11	14	10	21	Haber et al., 2011	J2	M172		Iran
2	IRAN9	15	13	22	16	15	14	12	10	11	21	11	11	14	10	21	Haber et al., 2011	J2	M172		Iran
2	IRAN10	15	13	22	16	15	14	12	10	12	21	11	11	14	10	21	Haber et al., 2011	J2	M172		Iran
2	IRAN11	15	13	24	16	16	15	12	10	12	24	11	12	15	9	21	Haber et al., 2011	J2	M172		Iran
2	IRAN12	15	13	22	16	15	14	12	10	12	21	11	11	14	10	21	Haber et al., 2011	J2	M172		Iran
2	IRAN13	15	13	24	17	16	15	12	10	12	24	11	12	15	9	21	Haber et al., 2011	J2	M172		Iran
2	IRAN14	16	12	23	16	15	14	12	10	12	22	11	12	16	9	21	Haber et al., 2011	J2	M172		Iran
2	IRAN16	15	13	24	16	16	15	12	10	12	23	11	12	15	9	21	Haber et al., 2011	J2	M172		Iran
2	IRAN17	16	13	22	16	15	14	12	10	11	21	11	11	14	10	21	Haber et al., 2011	J2	M172		Iran
2	IRAN18	14	12	23	16	16	15	12	10	11	21	11	11	15	9	18	Haber et al., 2011	J2	M172		Iran
2	IRAN19	16	13	24	16	15	15	14	10	11	21	11	12	16	9	20	Haber et al., 2011	J2	M172		Iran
2	IRAN20	15	13	23	16	16	15	12	10	12	22	11	11	15	9	21	Haber et al., 2011	J2	M172		Iran
2	IRAN21	15	13	24	16	15	14	12	10	12	22	11	11	15	9	21	Haber et al., 2011	J2	M172		Iran
2	IRAN22	15	13	23	19	14	14	13	10	11	23	11	12	15	9	19	Haber et al., 2011	J2	M172		Iran
2	IRAN23	15	14	23	17	14	15	13	10	12	24	11	11	15	9	20	Haber et al., 2011	J2	M172		Iran
2	IRAN24	15	13	23	16	16	15	12	9	13	21	11	11	15	9	21	Haber et al., 2011	J2	M172		Iran
2	IRAN25	14	13	23	17	18	14	12	10	12	21	11	11	15	9	19	Haber et al., 2011	J2	M172		Iran
2	IRAN26	15	13	23	17	18	15	12	12	11	21	11	11	16	9	19	Haber et al., 2011	J2	M172		Iran
2	IRAN27	14	13	23	17	18	14	12	10	12	21	11	11	15	9	19	Haber et al., 2011	J2	M172		Iran
2	IRAN28	15	13	23	17	16	15	12	10	11	21	11	11	15	9	20	Haber et al., 2011	J2	M172		Iran
2	IRAN29	16	13	24	16	15	14	12	11	12	24	11	12	14	9	20	Haber et al., 2011	J2	M172		Iran
2	IRAN30	15	13	23	15	15	16	12	10	11	22	11	13	14	9	21	Haber et al., 2011	J2	M172		Iran
2	IRAN31	15	14	23	17	15	15	12	11	12	21	11	13	15	9	21	Haber et al., 2011	J2	M172		Iran
2	IRAN32	15	12	23	19	17	14	12	11	13	22	11	12	15	9	19	Haber et al., 2011	J2	M172		Iran
2	IRAN33	15	13	24	16	20	14	12	10	11	21	11	11	15	10	19	Haber et al., 2011	J2	M172		Iran
2	IRAN34	15	13	23	16	15	16	12	10	11	21	11	12	15	9	21	Haber et al., 2011	J2	M172		Iran
2	IRAN37	14	14	23	17	20	14	12	10	12	20	11	11	15	9	19	Haber et al., 2011	J2	M172		Iran
2	IRAN38	15	14	23	18	15	15	12	10	11	23	11	11	14	9	20	Haber et al., 2011	J2	M172		Iran
2	IRAN39	12	14	24	16	17	15	12	10	12	21	11	11	15	9	19	Haber et al., 2011	J2	M172		Iran
2	IRAN40	15	13	23	16	16	14	12	12	11	21	11	11	15	9	21	Haber et al., 2011	J2	M172		Iran
2	IRAN41	15	14	23	17	15	15	12	10	11	21	11	11	15	9	21	Haber et al., 2011	J2	M172		Iran
2	IRAN42	15	13	22	17	16	14	12	10	12	22	11	10	14	9	21	Haber et al., 2011	J2	M172		Iran
2	IRAN43	14	13	22	15	15	14	12	9	11	22	11	11	15	9	21	Haber et al., 2011	J2	M172		Iran
2	IRAN44	15	14	22	16	17	15	13	10	11	21	11	11	15	7	20	Haber et al., 2011	J2	M172		Iran
2	IRAN45	16	13	23	16	17	14	12	10	12	22	12	10	15	9	20	Haber et al., 2011	J2	M172		Iran
2	IRAN46	15	13	23	15	15	15	12	11	11	22	11	11	15	9	21	Haber et al., 2011	J2	M172		Iran
2	IRAN47	15	13	22	16	15	14	12	10	12	21	11	11	14	10	21	Haber et al., 2011	J2	M172		Iran
2	IRAN48	14	13	23	16	15	15	12	10	11	22	11	13	14	9	21	Haber et al., 2011	J2	M172		Iran
2	IRAN49	15	14	23	16	16	14	12	10	11	25	13	11	15	9	21	Haber et al., 2011	J2	M172		Iran
2	IRAN50	14	13	23	16	15	15	12	10	11	22	11	13	14	9	21	Haber et al., 2011	J2	M172		Iran
2	IRAN51	14	12	23	17	16	15	12	10	11	22	11	13	15	9	20	Haber et al., 2011	J2	M172		Iran
2	IRAN52	15	12	22	16	16	14	12	9	11	23	11	11	15	9	21	Haber et al., 2011	J2	M172		Iran
2	IRAN53	16	14	23	16	16	14	12	10	11	20	11	11	15	9	20	Haber et al., 2011	J2	M172		Iran
2	IRAN54	14	13	23	17	20	14	12	10	11	20	11	11	15	9	19	Haber et al., 2011	J2	M172		Iran
2	IRAN55	15	14	24	16	15	15	12	10	13	20	11	12	15	9	22	Haber et al., 2011	J2	M172		Iran
2	IRAN56	15	13	23	16	16	14	12	10	11	21	11	10	16	9	21	Haber et al., 2011	J2	M172		Iran
2	IRAN57	15	13	23	16	17	14	12	10	12	24	11	10	15	9	20	Haber et al., 2011	J2	M172		Iran
2	IRAN58	15	13	21	16	17	15	12	10	12	21	11	12	15	9	20	Haber et al., 2011	J2	M172		Iran
2	IRAN59	15	14	23	17	15	15	12	11	11	21	11	12	15	8	21	Haber et al., 2011	J2	M172		Iran
2	IRAN60	15	13	23	16	14	15	12	9	12	22	11	12	14	9	21	Haber et al., 2011	J2	M172		Iran
2	IRAN61	16	13	23	16	14	16	12	10	12	25	11	11	15	9	21	Haber et al., 2011	J2	M172		Iran
2	IRAN62	15	12	23	16	16	15	12	10	12	21	11	12	15	9	21	Haber et al., 2011	J2	M172		Iran
2	IRAN63	16	13	23	17	16	17	12	10	12	24	11	11	14	9	18	Haber et al., 2011	J2	M172		Iran
2	IRAN64	13	12	23	16	17	15	12	10	12	20	11	11	15	9	19	Haber et al., 2011	J2	M172		Iran
2	IRAN66	15	13	23	17	18	14	12	10	11	21	11	11	15	9	20	Haber et al., 2011	J2	M172		Iran
2	IRAN67	15	13	24	16	16	14	13	10	11	23	11	11	15	11	21	Haber et al., 2011	J2	M172		Iran
2	IRAN68	16	14	23	17	17	14	12	10	11	22	11	12	15	9	20	Haber et al., 2011	J2	M172		Iran
2	IRAN69	15	14	23	18	15	14	13	9	11	21	10	12	15	9	20	Haber et al., 2011	J2	M172		Iran
2	IRAN70	15	12	25	16	15	15	12	10	11	21	11	12	15	9	21	Haber et al., 2011	J2	M172		Iran
2	IRAN71	16	13	24	16	16	14	12	10	11	20	11	11	15	9	21	Haber et al., 2011	J2	M172		Iran
2	IRAN72	15	12	23	16	16	12	12	10	12	21	11	12	14	9	20	Haber et al., 2011	J2	M172		Iran
2	IRAN73	14	13	24	15	18	14	12	10	12	21	11	11	15	9	18	Haber et al., 2011	J2	M172		Iran
2	IRAN74	14	12	24	16	16	15	12	10	12	23	11	12	14	10	19	Haber et al., 2011	J2	M172		Iran
2	IRAN75	15	12	23	16	19	14	12	10	11	21	11	11	14	9	21	Haber et al., 2011	J2	M172		Iran
2	IRAN76	18	14	23	17	17	14	12	10	12	21	11	10	16	9	19	Haber et al., 2011	J2	M172		Iran
2	IRAN77	15	14	22	16	15	14	13	9	12	24	11	11	15	9	21	Haber et al., 2011	J2	M172		Iran
2	IRAN78	15	12	23	16	19	14	12	10	11	22	11	11	15	9	21	Haber et al., 2011	J2	M172		Iran
3	SYR2	15	14	23	16	15	14	12	10	11	21	11	12	15	9	20	El-Sibai et al., 2009	J2	M172		Syria
3	SYR3	12	12	24	16	17	16	12	10	12	22	11	11	16	9	19	El-Sibai et al., 2009	J2	M172		Syria
3	SYR4	15	13	23	16	16	14	12	10	10	21	11	12	15	9	20	El-Sibai et al., 2009	J2	M172		Syria
3	SYR5	16	14	23	17	15	15	12	11	12	24	11	11	16	10	20	El-Sibai et al., 2009	J2	M172		Syria
3	SYR7	14	12	24	16	17	15	12	10	12	20	11	11	16	9	20	El-Sibai et al., 2009	J2	M172		Syria
3	SYR8	14	12	24	16	17	15	12	10	11	21	11	11	14	9	19	El-Sibai et al., 2009	J2	M172		Syria
3	SYR9	15	13	23	16	15	14	12	10	11	21	11	12	15	10	20	El-Sibai et al., 2009	J2	M172		Syria
3	SYR10	14	12	24	17	17	14	12	10	13	21	11	11	14	9	19	El-Sibai et al., 2009	J2	M172		Syria
3	SYR11	16	14	23	16	16	15	13	10	12	22	11	12	15	9	21	El-Sibai et al., 2009	J2	M172		Syria
3	SYR12	15	13	23	17	17	14	12	10	12	22	11	11	15	9	21	El-Sibai et al., 2009	J2	M172		Syria
3	SYR13	16	13	23	18	15	15	12	10	13	22	11	12	14	9	20	El-Sibai et al., 2009	J2	M172		Syria
3	SYR14	15	13	23	17	15	14	12	9	13	23	11	12	15	9	21	El-Sibai et al., 2009	J2	M172		Syria
3	SYR15	16	13	21	17	16	14	13	10	11	22	11	11	15	9	21	El-Sibai et al., 2009	J2	M172		Syria
3	SYR16	14	12	24	16	17	15	12	10	11	21	11	11	14	9	19	El-Sibai et al., 2009	J2	M172		Syria
3	SYR17	14	12	24	16	16	15	12	10	11	20	11	11	14	9	19	El-Sibai et al., 2009	J2	M172		Syria
3	SYR18	15	13	24	16	16	14	12	10	12	22	11	11	15	9	20	El-Sibai et al., 2009	J2	M172		Syria
3	SYR19	14	12	24	16	19	15	12	10	12	21	12	11	15	10	19	El-Sibai et al., 2009	J2	M172		Syria
3	SYR20	14	12	25	16	16	15	12	10	11	20	11	11	14	9	19	El-Sibai et al., 2009	J2	M172		Syria
3	SYR21	15	14	24	16	16	15	12	11	11	20	11	10	16	9	20	El-Sibai et al., 2009	J2	M172		Syria
3	SYR22	15	13	22	16	17	14	12	10	11	22	11	11	15	9	21	El-Sibai et al., 2009	J2	M172		Syria
3	SYR23	14	12	24	16	16	15	12	10	11	20	11	11	14	9	19	El-Sibai et al., 2009	J2	M172		Syria
3	SYR24	15	14	23	16	16	14	12	10	10	21	11	12	15	9	20	El-Sibai et al., 2009	J2	M172		Syria
3	SYR25	15	14	24	16	16	15	12	11	11	20	11	10	16	9	20	El-Sibai et al., 2009	J2	M172		Syria
3	SYR26	15	12	22	17	15	17	12	10	11	21	11	11	14	9	21	El-Sibai et al., 2009	J2	M172		Syria
3	SYR27	16	13	24	15	16	16	13	11	13	22	11	12	15	9	21	El-Sibai et al., 2009	J2	M172		Syria
3	SYR28	14	12	24	16	17	15	12	10	11	21	11	11	14	9	19	El-Sibai et al., 2009	J2	M172		Syria
3	SYR29	15	12	23	16	18	14	12	10	11	20	11	11	14	9	21	El-Sibai et al., 2009	J2	M172		Syria
3	SYR30	15	14	23	16	17	14	12	10	10	21	11	12	15	9	20	El-Sibai et al., 2009	J2	M172		Syria
3	SYR31	15	14	23	16	17	14	12	10	10	21	11	12	15	9	20	El-Sibai et al., 2009	J2	M172		Syria
3	SYR32	15	13	22	16	15	13	13	10	11	21	11	12	14	9	21	El-Sibai et al., 2009	J2	M172		Syria
3	SYR33	15	13	23	17	14	14	12	11	12	21	11	11	14	9	21	El-Sibai et al., 2009	J2	M172		Syria
3	SYR34	14	12	24	17	17	14	12	10	12	21	11	11	14	9	19	El-Sibai et al., 2009	J2	M172		Syria
3	SYR35	15	13	23	17	14	14	12	10	12	21	11	11	15	9	21	El-Sibai et al., 2009	J2	M172		Syria
3	SYR36	15	12	22	17	15	17	12	10	11	21	11	11	14	9	21	El-Sibai et al., 2009	J2	M172		Syria
3	SYR37	15	13	24	16	15	15	12	10	11	21	11	12	15	9	21	El-Sibai et al., 2009	J2	M172		Syria
3	SYR38	15	13	22	17	16	14	12	10	10	21	11	11	14	9	22	El-Sibai et al., 2009	J2	M172		Syria
3	SYR39	15	13	23	16	17	15	12	10	11	21	11	12	15	9	20	El-Sibai et al., 2009	J2	M172		Syria
3	SYR40	16	13	24	16	16	15	12	10	12	23	11	12	15	9	21	El-Sibai et al., 2009	J2	M172		Syria
3	SYR41	15	13	22	15	15	14	12	10	12	21	11	11	14	10	21	El-Sibai et al., 2009	J2	M172		Syria
3	SYR42	15	13	24	17	16	15	12	10	12	24	11	12	15	9	21	El-Sibai et al., 2009	J2	M172		Syria
3	SYR43	15	13	22	16	15	14	12	10	12	21	11	11	14	10	21	El-Sibai et al., 2009	J2	M172		Syria
3	SYR44	15	13	24	16	16	15	12	10	12	23	11	12	15	9	21	El-Sibai et al., 2009	J2	M172		Syria
3	SYR45	14	13	23	16	15	15	12	10	11	22	11	13	14	9	21	El-Sibai et al., 2009	J2	M172		Syria
3	SYR46	15	14	23	16	16	14	12	10	11	25	13	11	15	9	21	El-Sibai et al., 2009	J2	M172		Syria
3	SYR47	15	13	22	16	15	14	12	10	12	21	11	11	14	10	21	El-Sibai et al., 2009	J2	M172		Syria
3	SYR48	14	13	23	16	15	15	12	10	11	22	11	13	14	9	21	El-Sibai et al., 2009	J2	M172		Syria
3	SYR49	16	13	24	16	15	15	14	10	11	21	11	12	16	9	20	El-Sibai et al., 2009	J2	M172		Syria
3	SYR50	15	14	22	16	17	15	13	10	11	21	11	11	15	7	20	El-Sibai et al., 2009	J2	M172		Syria
3	SYR51	16	13	24	16	15	15	14	10	11	21	11	12	16	9	20	El-Sibai et al., 2009	J2	M172		Syria
3	SYR52	15	13	23	16	15	15	12	10	11	21	11	12	14	9	21	El-Sibai et al., 2009	J2	M172		Syria
3	SYR53	14	13	24	17	19	14	12	10	12	21	11	10	15	9	21	El-Sibai et al., 2009	J2	M172		Syria
3	SYR54	15	14	24	16	15	15	12	9	12	22	11	12	14	9	21	El-Sibai et al., 2009	J2	M172		Syria
3	SYR55	15	14	23	17	17	15	12	10	10	23	11	11	14	9	18	El-Sibai et al., 2009	J2	M172		Syria
3	SYR56	15	13	23	16	15	14	12	10	12	21	11	11	14	10	21	El-Sibai et al., 2009	J2	M172		Syria
3	SYR57	17	13	24	16	15	15	12	10	12	23	11	12	15	9	21	El-Sibai et al., 2009	J2	M172		Syria
3	SYR58	16	14	23	17	17	15	12	10	10	23	11	11	14	9	18	El-Sibai et al., 2009	J2	M172		Syria
3	SYR59	14	12	23	16	15	15	12	10	13	21	11	11	14	9	19	El-Sibai et al., 2009	J2	M172		Syria
3	SYR60	15	13	22	16	15	14	12	10	11	21	11	11	14	10	21	El-Sibai et al., 2009	J2	M172		Syria
3	SYR61	14	12	24	16	17	16	12	10	12	21	11	12	14	10	19	El-Sibai et al., 2009	J2	M172		Syria
3	SYR62	15	14	24	18	16	14	12	10	11	21	11	11	14	9	21	El-Sibai et al., 2009	J2	M172		Syria
4	CCOS1	15	11	23	17	17	15	14	9	11	21	10	12	16	9	21	Balanovsky et al., 2011	J2*	M172(xM12,M47,M67)		Caucasus		Ossets-Digor
4	CCAVR1	15	12	22	16	18	15	12	10	12	21	11	11	15	9	21	Balanovsky et al., 2011	J2*	M172(xM12,M47,M67)		Caucasus		Avar
4	CCAVR2	15	12	22	16	18	15	12	10	12	21	11	11	15	9	21	Balanovsky et al., 2011	J2*	M172(xM12,M47,M67)		Caucasus		Avar
4	CCHING1	15	12	23	16	19	14	12	11	11	23	11	11	15	9	21	Balanovsky et al., 2011	J2*	M172(xM12,M47,M67)		Caucasus		Chechen (Ingushetia)
4	CCAVR3	16	12	23	16	20	14	12	10	12	20	11	11	15	9	21	Balanovsky et al., 2011	J2*	M172(xM12,M47,M67)		Caucasus		Avar
4	CCLEZ1	15	12	24	16	15	16	13	10	12	24	11	12	14	9	21	Balanovsky et al., 2011	J2*	M172(xM12,M47,M67)		Caucasus		Lezghins
4	CCCRC1	15	12	25	18	18	15	12	10	12	24	11	11	16	9	19	Balanovsky et al., 2011	J2*	M172(xM12,M47,M67)		Caucasus		Circassians
4	CCCRC2	15	12	25	18	18	15	12	10	12	24	11	11	16	9	19	Balanovsky et al., 2011	J2*	M172(xM12,M47,M67)		Caucasus		Circassians
4	CCCRC3	15	12	25	18	18	15	12	10	13	24	11	11	16	9	19	Balanovsky et al., 2011	J2*	M172(xM12,M47,M67)		Caucasus		Circassians
4	CCOS16	15	12	25	19	18	14	12	10	13	22	11	12	16	7	19	Balanovsky et al., 2011	J2*	M172(xM12,M47,M67)		Caucasus		Ossets-Iron
4	CCOS17	15	12	25	19	18	14	12	10	13	22	11	12	16	7	19	Balanovsky et al., 2011	J2*	M172(xM12,M47,M67)		Caucasus		Ossets-Iron
4	CCKAT1	16	13	24	15	18	13	12	11	11	24	11	11	14	9	20	Balanovsky et al., 2011	J2*	M172(xM12,M47,M67)		Caucasus		Kaitak
4	CCING1	16	13	21	16	17	14	12	10	12	23	11	10	15	9	20	Balanovsky et al., 2011	J2*	M172(xM12,M47,M67)		Caucasus		Ingush
4	CCAVR4	17	13	23	16	14	16	12	9	11	21	11	12	15	9	21	Balanovsky et al., 2011	J2*	M172(xM12,M47,M67)		Caucasus		Avar
4	CCOS18	15	13	24	16	20	14	12	10	14	21	11	11	16	7	19	Balanovsky et al., 2011	J2*	M172(xM12,M47,M67)		Caucasus		Ossets-Iron
4	CCOS2	15	13	24	16	20	14	12	10	13	21	11	12	16	7	19	Balanovsky et al., 2011	J2*	M172(xM12,M47,M67)		Caucasus		Ossets-Digor
4	CCOS3	15	13	24	16	20	14	12	10	13	21	11	12	16	7	19	Balanovsky et al., 2011	J2*	M172(xM12,M47,M67)		Caucasus		Ossets-Digor
4	CCOS19	15	13	24	16	20	14	12	10	13	22	11	12	16	7	19	Balanovsky et al., 2011	J2*	M172(xM12,M47,M67)		Caucasus		Ossets-Iron
4	CCOS4	15	13	24	16	20	14	12	10	13	23	11	13	15	7	19	Balanovsky et al., 2011	J2*	M172(xM12,M47,M67)		Caucasus		Ossets-Digor
4	CCOS5	15	13	24	16	19	14	13	10	13	23	11	12	16	7	19	Balanovsky et al., 2011	J2*	M172(xM12,M47,M67)		Caucasus		Ossets-Digor
4	CCSHP1	15	13	25	16	18	14	12	10	11	22	11	12	16	9	20	Balanovsky et al., 2011	J2*	M172(xM12,M47,M67)		Caucasus		Shapsug
4	CCLEZ2	15	13	23	17	15	15	12	10	11	22	11	11	15	9	20	Balanovsky et al., 2011	J2*	M172(xM12,M47,M67)		Caucasus		Lezghins
4	CCHDG1	17	13	23	17	17	14	12	10	10	23	11	11	15	9	20	Balanovsky et al., 2011	J2*	M172(xM12,M47,M67)		Caucasus		Chechen (Dagestan)
4	CCABZ1	13	13	24	17	18	14	12	10	13	21	11	11	15	9	19	Balanovsky et al., 2011	J2*	M172(xM12,M47,M67)		Caucasus		Abkhaz
4	CCOS20	15	13	24	17	19	14	12	10	11	22	11	13	16	7	19	Balanovsky et al., 2011	J2*	M172(xM12,M47,M67)		Caucasus		Ossets-Iron
4	CCCRC4	15	13	24	17	18	14	13	10	12	23	11	10	16	9	20	Balanovsky et al., 2011	J2*	M172(xM12,M47,M67)		Caucasus		Circassians
4	CCCRC5	15	13	24	17	18	14	13	10	12	23	11	10	16	9	20	Balanovsky et al., 2011	J2*	M172(xM12,M47,M67)		Caucasus		Circassians
4	CCCRC6	15	13	24	17	19	14	13	11	12	23	11	10	16	9	20	Balanovsky et al., 2011	J2*	M172(xM12,M47,M67)		Caucasus		Circassians
4	CCOS21	15	13	25	17	19	14	12	10	11	22	11	12	16	7	19	Balanovsky et al., 2011	J2*	M172(xM12,M47,M67)		Caucasus		Ossets-Iron
4	CCOS22	15	13	25	17	19	14	12	10	12	22	11	13	16	7	19	Balanovsky et al., 2011	J2*	M172(xM12,M47,M67)		Caucasus		Ossets-Iron
4	CCCRC7	15	13	25	17	19	14	13	10	13	21	11	10	16	9	20	Balanovsky et al., 2011	J2*	M172(xM12,M47,M67)		Caucasus		Circassians
4	CCCRC8	15	13	25	17	17	14	12	10	12	23	11	12	16	9	20	Balanovsky et al., 2011	J2*	M172(xM12,M47,M67)		Caucasus		Circassians
4	CCABZ2	15	13	25	17	18	14	12	10	13	21	11	11	16	9	20	Balanovsky et al., 2011	J2*	M172(xM12,M47,M67)		Caucasus		Abkhaz
4	CCSHP2	15	13	25	17	18	14	12	10	11	21	11	12	16	9	20	Balanovsky et al., 2011	J2*	M172(xM12,M47,M67)		Caucasus		Shapsug
4	CCOS23	15	13	25	17	19	14	12	10	13	21	11	12	16	9	20	Balanovsky et al., 2011	J2*	M172(xM12,M47,M67)		Caucasus		Ossets-Iron
4	CCOS6	15	13	25	17	18	14	12	10	12	24	11	12	16	9	20	Balanovsky et al., 2011	J2*	M172(xM12,M47,M67)		Caucasus		Ossets-Digor
4	CCCRC9	15	13	25	17	17	15	12	10	13	23	11	11	16	9	21	Balanovsky et al., 2011	J2*	M172(xM12,M47,M67)		Caucasus		Circassians
4	CCAVR5	15	13	25	17	20	15	12	10	12	21	11	14	16	7	20	Balanovsky et al., 2011	J2*	M172(xM12,M47,M67)		Caucasus		Avar
4	CCHING2	15	13	23	18	17	14	12	10	11	24	11	10	15	9	20	Balanovsky et al., 2011	J2*	M172(xM12,M47,M67)		Caucasus		Chechen (Ingushetia)
4	CCSHP3	16	13	23	18	17	15	14	10	11	21	12	12	15	10	20	Balanovsky et al., 2011	J2*	M172(xM12,M47,M67)		Caucasus		Shapsug
4	CCOS24	15	13	25	18	19	14	12	10	13	22	11	14	16	7	18	Balanovsky et al., 2011	J2*	M172(xM12,M47,M67)		Caucasus		Ossets-Iron
4	CCOS25	15	13	25	18	19	14	12	10	13	22	11	13	16	7	18	Balanovsky et al., 2011	J2*	M172(xM12,M47,M67)		Caucasus		Ossets-Iron
4	CCOS7	15	13	25	18	19	14	12	10	13	22	11	14	16	7	18	Balanovsky et al., 2011	J2*	M172(xM12,M47,M67)		Caucasus		Ossets-Digor
4	CCOS26	15	13	25	18	19	14	12	10	13	22	11	14	16	7	18	Balanovsky et al., 2011	J2*	M172(xM12,M47,M67)		Caucasus		Ossets-Iron
4	CCOS27	15	13	25	18	19	14	12	10	13	22	11	14	16	7	18	Balanovsky et al., 2011	J2*	M172(xM12,M47,M67)		Caucasus		Ossets-Iron
4	CCOS28	15	13	25	18	19	14	12	10	13	22	11	14	16	7	18	Balanovsky et al., 2011	J2*	M172(xM12,M47,M67)		Caucasus		Ossets-Iron
4	CCOS29	15	13	25	18	19	14	12	10	14	22	11	14	16	7	18	Balanovsky et al., 2011	J2*	M172(xM12,M47,M67)		Caucasus		Ossets-Iron
4	CCSHP4	15	13	25	18	18	14	12	10	11	19	11	12	16	9	20	Balanovsky et al., 2011	J2*	M172(xM12,M47,M67)		Caucasus		Shapsug
4	CCSHP5	15	13	25	18	18	14	12	10	11	21	11	12	16	9	20	Balanovsky et al., 2011	J2*	M172(xM12,M47,M67)		Caucasus		Shapsug
4	CCSHP6	15	13	25	18	18	14	12	10	12	21	11	12	16	9	20	Balanovsky et al., 2011	J2*	M172(xM12,M47,M67)		Caucasus		Shapsug
4	CCCHN1	15	13	25	18	20	15	12	10	11	22	11	12	16	7	20	Balanovsky et al., 2011	J2*	M172(xM12,M47,M67)		Caucasus		Chechen (Chechnya)
4	CCOS30	16	13	25	18	20	14	12	10	12	22	11	14	16	7	18	Balanovsky et al., 2011	J2*	M172(xM12,M47,M67)		Caucasus		Ossets-Iron
4	CCAVR6	15	14	22	16	16	15	12	10	13	21	11	12	15	9	22	Balanovsky et al., 2011	J2*	M172(xM12,M47,M67)		Caucasus		Avar
4	CCING2	14	14	23	16	17	14	12	10	11	23	12	10	15	9	21	Balanovsky et al., 2011	J2*	M172(xM12,M47,M67)		Caucasus		Ingush
4	CCOS8	15	14	23	16	16	14	12	10	12	23	11	11	14	9	20	Balanovsky et al., 2011	J2*	M172(xM12,M47,M67)		Caucasus		Ossets-Digor
4	CCOS31	15	14	24	16	20	14	12	10	13	22	11	13	15	7	19	Balanovsky et al., 2011	J2*	M172(xM12,M47,M67)		Caucasus		Ossets-Iron
4	CCCRC10	15	14	23	17	15	14	12	10	11	21	11	11	15	9	21	Balanovsky et al., 2011	J2*	M172(xM12,M47,M67)		Caucasus		Circassians
4	CCABZ3	15	14	24	17	18	14	12	10	13	23	11	12	15	9	19	Balanovsky et al., 2011	J2*	M172(xM12,M47,M67)		Caucasus		Abkhaz
4	CCCRC11	15	14	25	17	19	14	13	10	12	21	11	10	16	9	20	Balanovsky et al., 2011	J2*	M172(xM12,M47,M67)		Caucasus		Circassians
4	CCCRC12	15	14	25	17	19	14	13	10	12	21	11	10	16	9	20	Balanovsky et al., 2011	J2*	M172(xM12,M47,M67)		Caucasus		Circassians
4	CCCRC13	15	14	23	18	15	14	12	10	11	22	11	11	15	9	21	Balanovsky et al., 2011	J2*	M172(xM12,M47,M67)		Caucasus		Circassians
4	CCCRC14	15	14	23	18	15	14	12	10	11	22	11	11	15	9	21	Balanovsky et al., 2011	J2*	M172(xM12,M47,M67)		Caucasus		Circassians
4	CCCRC15	15	14	23	18	15	14	12	10	11	22	11	11	15	9	21	Balanovsky et al., 2011	J2*	M172(xM12,M47,M67)		Caucasus		Circassians
4	CCCRC16	15	14	23	18	15	14	12	10	11	22	11	11	15	9	21	Balanovsky et al., 2011	J2*	M172(xM12,M47,M67)		Caucasus		Circassians
5	WRUS1	16	13	24	16	16	15	12	10	14	21	11	11	15	9	22	Roewer et al., 2008	J2	M172		Western Russia		Archangelskaja
5	WRUS2	15	14	24	17	15	15	12	10	11	21	11	11	15	9	21	Roewer et al., 2008	J2	M172		Western Russia		Brianskaja
5	WRUS3	15	12	24	17	17	15	12	10	12	23	12	11	15	9	19	Roewer et al., 2008	J2	M172		Western Russia		Nowgorodskaja
5	WRUS4	15	14	22	18	16	15	14	10	12	21	11	11	14	9	20	Roewer et al., 2008	J2	M172		Western Russia		Nowgorodskaja
5	WRUS5	15	14	22	17	15	14	12	10	12	22	11	11	15	9	20	Roewer et al., 2008	J2	M172		Western Russia		Orlovskaja
5	WRUS6	16	13	23	16	15	14	13	10	12	24	11	13	15	9	21	Roewer et al., 2008	J2	M172		Western Russia		Penzenskaja
5	WRUS7	14	12	24	15	18	15	12	10	12	21	11	10	14	9	20	Roewer et al., 2008	J2	M172		Western Russia		Penzenskaja
5	WRUS8	13	12	24	16	16	15	12	11	12	23	11	11	16	9	19	Roewer et al., 2008	J2	M172		Western Russia		Penzenskaja
5	WRUS9	13	12	24	16	16	15	12	10	12	21	11	11	16	9	19	Roewer et al., 2008	J2	M172		Western Russia		Penzenskaja
5	WRUS10	15	14	23	18	17	14	12	10	11	22	11	9	15	9	20	Roewer et al., 2008	J2	M172		Western Russia		Ryazanskaja
5	WRUS11	15	14	22	16	15	14	12	10	13	20	11	11	15	9	21	Roewer et al., 2008	J2	M172		Western Russia		Smolenskaja
5	WRUS12	16	14	23	17	17	14	12	10	11	24	11	11	15	9	20	Roewer et al., 2008	J2	M172		Western Russia		Smolenskaja
5	WRUS13	15	14	24	16	16	15	12	10	11	22	11	12	14	9	21	Roewer et al., 2008	J2	M172		Western Russia		Smolenskaja
5	WRUS14	15	13	23	16	17	13	12	10	12	24	11	12	14	9	20	Roewer et al., 2008	J2	M172		Western Russia		Vologodskaja
5	WRUS15	15	13	24	17	17	14	12	10	12	24	11	12	15	9	20	Roewer et al., 2008	J2	M172		Western Russia		Vologodskaja
5	WRUS16	15	14	24	17	15	15	12	10	11	21	11	12	15	9	21	Roewer et al., 2008	J2	M172		Western Russia		Vologodskaja

## Sheet: TableS8_BATWING_settings
		OMR*_Shi et al.(2010)		OMR*_Burgarella and Navascues (2011)		lmMR**_Burgarella and Navascues (2011)
Sr.No.	Y-STR Locus	Mutation Rate	Prior Distribution	Mutation Rate	Prior Distribution	Mutation Rate	Prior Distribution
1	DYS456	0.00643604	gamma(8; 1244)	0.004502	gamma(30; 6,665)	0.003266	gamma(21.764; 6,664)
2	DYS389 I	0.00254323	gamma(20; 7865)	0.002529	gamma(32; 12,652)	0.002196	gamma(27.786; 12,651)
3	DYS390	0.00235546	gamma(22; 9365)	0.002123	gamma(30; 14,132)	0.004661	gamma(65.864; 14,131)
4	DYS389 b	0.00254323	gamma(28; 7843)	0.003169	gamma(40; 12,623)	0.002543	gamma(28.463; 12,622)
5	DYS458	0.0104586	gamma(13; 1244)	0.006882	gamma(46; 6,685)	0.004777	gamma(31.930; 6,684)
6	DYS19	0.0023374	gamma(23; 9841)	0.002187	gamma(32; 14,633)	0.002836	gamma(41.496; 14,632)
7	DYS393	0.000765795	gamma(6; 7836)	0.001034	gamma(13; 12,577)	0.002598	gamma(32.663; 12,576)
8	DYS391	0.00269426	gamma(25; 9280)	0.002715	gamma(38; 13,996)	0.002016	gamma(28.217; 13,995)
9	DYS439	0.00616469	gamma(28; 4543)	0.005476	gamma(51; 9,314)	0.002895	gamma(26.962; 9,313)
10	DYS635	0.00625	gamma(12; 1921)	0.003094	gamma(23; 7,435)	0.002832	gamma(21.052; 7,434)
11	DYS392	0.000539724	gamma(5; 9265)	0.0004302	gamma(6; 13,949)	0.0004755	gamma(6.632; 13,949)
12	Y-GATA-H4	0.00528084	gamma(11; 2084)	0.002757	gamma(21; 7,619)	0.002194	gamma(16.712; 7,618)
13	DYS437	0.00136955	gamma(6; 4382)	0.001082	gamma(10; 9,239)	0.00233	gamma(21.534; 9,238)
14	DYS438	0.000438116	gamma(2; 4566)	0.0004283	gamma(4; 9,340)	0.0007527	gamma(7.030; 9,339)
15	DYS448	0.000824402	gamma(1; 1214)	0.001653	gamma(11; 6,656)	0.001653	gamma(11; 6,655)
		*‘‘observed’’ mutation rates (OMR)
		**Mutation rates predicted from
		the logistic model (lmMR)

## Sheet: J2a_Rst
Sr. No.	Population Name	Population Code	CC-ABZ	IN-BDG	IN-BNJ	IN-BHL	CC-CHN	CC-DG	CC-INT	IN-CHN	CC-CRC	IN-HVK	AF-HZR	CC-ING	IN-KBJ	IN-KOT	IN-LHN	IN-MK	MONT	CC-OSD	CC-OSI	IN-NOM	SERB	AF-TJK	IN-THK	IN-THP	IN-TOD	IN-VNY	IN-YAD
1	Abkhaz	CC-ABZ	0
2	Baduga	IN-BDG	0.29126	0
3	Banjara	IN-BNJ	0.48718	0.41667	0
4	Bahelia	IN-BHL	0.50203	0.77333	0.95833	0
5	ChechenChechnya	CC-CHN	0.20656	0.53789	0.61477	0.6317	0
6	ChechenDagestan	CC-DG	0.18093	0.29783	0.34993	0.54544	0.18266	0
7	ChechenIngushetia	CC-INT	0.0583	0.39273	0.48485	0.48638	0.06211	0.11822	0
8	Chenchu	IN-CHN	0.24641	0.5	0.71564	0.30131	0.52208	0.44443	0.35104	0
9	Circassians	CC-CRC	0.03664	0.2683	0.40818	0.48433	0.12162	0.06896	0.03936	0.265	0
10	Havik	IN-HVK	0.45546	0.73949	0.8797	0.78707	0.68261	0.60023	0.50683	0.33949	0.48749	0
11	Hazara	AF-HZR	0.25663	0.30818	0.40258	0.55777	0.42549	0.25211	0.27391	0.44863	0.25377	0.5009	0
12	Ingush	CC-ING	0.09529	0.5337	0.63044	0.65748	0.27659	0.30709	0.12625	0.50845	0.19553	0.63477	0.43635	0
13	Kamboj	IN-KBJ	0.30358	0.3098	0.63743	0.5	0.63967	0.49524	0.46832	0.16193	0.36787	0.42857	0.44542	0.57831	0
14	Kota	IN-KOT	0.48144	0.62152	0.84645	0.93977	0.58976	0.40253	0.41152	0.71774	0.45224	0.83345	0.09022	0.54862	0.64053	0
15	Lohana	IN-LHN	0.09375	0.10635	0.24193	0.4855	0.38278	0.13533	0.19545	0.26775	0.07163	0.50149	0.25366	0.37096	0.21598	0.4586	0
16	MahadevKoli	IN-MK	0.41029	0.53371	0.91519	1	0.42581	0.16403	0.28353	0.70624	0.27411	0.92053	0.10654	0.45404	0.71391	0.79661	0.3729	0
17	Montenegro	MONT	0.1696	0.18223	0.33888	0.21925	0.50028	0.37081	0.33521	0.02252	0.19332	0.16088	0.31056	0.45692	0.0411	0.30939	0.08948	0.29948	0
18	OssetsDigor	CC-OSD	0.38884	0.59606	0.75705	0.74735	0.39026	0.25733	0.22649	0.50478	0.28048	0.7399	0.27322	0.42878	0.58382	0.65191	0.36809	0.6036	0.16304	0
19	OssetsIron	CC-OSI	0.42627	0.49525	0.6224	0.70775	0.37216	0.18792	0.21987	0.59105	0.29384	0.73887	0.26523	0.41893	0.60562	0.49218	0.28401	0.40688	0.29717	0.10052	0
20	IndianNomads	IN-NOM	0.33126	0.51915	0.75355	0.61905	0.63478	0.48515	0.46838	0.20623	0.39668	0.65772	0.48908	0.6138	0.25193	0.82083	0.26482	0.84395	0.13514	0.63848	0.65885	0
21	Serbia	SERB	0.25165	0.35852	0.52277	0.39533	0.57244	0.45106	0.42177	0.04024	0.28718	0.42469	0.42686	0.56141	0.10231	0.5963	0.22368	0.55059	0.01415	0.41753	0.54395	0.02941	0
22	Tajik	AF-TJK	0.1144	0.16455	0.30226	0.11024	0.49189	0.33957	0.318	0.061	0.14836	0.14867	0.34709	0.46431	0.05498	0.39265	0.01711	0.33487	0.05684	0.21668	0.34761	0.04612	0.04435	0
23	Thakar	IN-THK	0.66021	0.71075	0.84455	0.60882	0.70268	0.61642	0.58263	0.36263	0.58531	0.7229	0.67589	0.68096	0.41612	0.88427	0.57687	0.88216	0.2765	0.77467	0.76524	0.58325	0.42643	0.20555	0
24	Thapa	IN-THP	0.31688	0.44759	0.76471	0.57895	0.61263	0.45467	0.42844	0.02019	0.33787	0.47059	0.42992	0.57176	0.02494	0.79349	0.20347	0.84288	0.06055	0.59856	0.62011	0.12903	0.03879	0.14668	0.26264	0
25	Toda	IN-TOD	0.49311	0.41309	0.54658	0.76487	0.55154	0.34049	0.40825	0.66795	0.44232	0.73727	0.09596	0.5287	0.60871	0.03511	0.41052	0.19118	0.40992	0.49651	0.38974	0.70306	0.60863	0.48071	0.80384	0.65322	0
26	Vanniyar	IN-VNY	0.25016	0.38569	0.6208	0.70968	0.42871	0.21664	0.24747	0.49702	0.25862	0.61348	0.05587	0.4665	0.50515	0.339	0.26491	0.29642	0.25197	0.39063	0.34395	0.55474	0.4449	0.2574	0.80015	0.5011	0.16345	0
27	Yadav	IN-YAD	0.00191	0.21319	0.52855	0.14391	0.45626	0.31529	0.24662	0.16313	0.12473	0.26531	0.27689	0.43026	0.06631	0.49624	0.01959	0.48368	0.08499	0.28847	0.41534	0.10377	0.08353	0.17922	0.45934	0.13265	0.51251	0.18679	0

[truncated: 1 more sheets: J2b_Rst]
